# Supplementary material for: From vision toward best practices: Evaluating in vitro transcriptomic points of departure for application in risk assessment using a uniform workflow
Source: Front Toxicol. 2023 May 23;5:1194895. doi: 10.3389/ftox.2023.1194895 (PMC10242042; doi:10.3389/ftox.2023.1194895)
Supplement: Supplementary file 2 [file DataSheet1.ZIP]

Archive with 5 entries (5 files):
- Reardon_Supporting Information/Appendix_1_InVitroChemicalList.xlsx
- Reardon_Supporting Information/Appendix_2_PODPlots.pdf
- Reardon_Supporting Information/Appendix_3_InVivoChemicalList.csv
- Reardon_Supporting Information/Appendix_4_tPODs_AllChemicals.xlsx
- Reardon_Supporting Information/SuppIementary Information.docx
