# Supplementary material for: From vision toward best practices: Evaluating in vitro transcriptomic points of departure for application in risk assessment using a uniform workflow
Source: Front Toxicol. 2023 May 23;5:1194895. doi: 10.3389/ftox.2023.1194895 (PMC10242042; doi:10.3389/ftox.2023.1194895)
Supplement: Supplementary file 2 [file DataSheet1.ZIP › Reardon_Supporting Information/Appendix_1_InVitroChemicalList.xlsx]

## Sheet: Appendix 1
Table S1. Details of datasets used in the current study. TempO-Seq analyses were performed on all samples.
sources	DTXSID[*]	Name	Acronym	CASRN	molecular weight (g/mol)	Cell type	Exposure time	Concentrations
OECD IATA-bisphenols	DTXSID0020573	Estradiol	E2	50-28-2	272.388	MCF-7	48h	0.0001, 0.001, 0.01, 0.1, 1, 10 nM
	DTXSID7037717	Bisphenol AF	BPAF	1478-61-1	336.233	MCF-7	48h	0.0005, 0.001, 0.01,0.1, 0.5, 1, 5, 10, 50, 100 µM
	DTXSID9022445	Bisphenol F	4,4-BPF	620-92-8	200.237	MCF-7	48h	0.0005, 0.001, 0.01,0.1, 0.5, 1, 5, 10, 50, 100 µM
	DTXSID5022485	Bisphenol C	BPC	14868-03-2	281.13	MCF-7	48h	0.0005, 0.001, 0.01,0.1, 0.5, 1, 5, 10, 50, 100 µM
	DTXSID7020182	Bisphenol A	BPA	80-05-7	228.291	MCF-7	48h	0.0005, 0.001, 0.01,0.1, 0.5, 1, 5, 10, 50, 100 µM
	DTXSID3022409	Bisphenol S	BPS	80-09-1	250.27	MCF-7	48h	0.0005, 0.001, 0.01,0.1, 0.5, 1, 5, 10, 50, 100 µM
	DTXSID5051444	Bisphenol AP	BPAP	1571-75-1	290.362	MCF-7	48h	0.0005, 0.001, 0.01,0.1, 0.5, 1, 5, 10, 50, 100 µM
	DTXSID2044890	2-[(4-Hydroxyphenyl)methyl]phenol	2,4-BPF (BPF Analog)	2467-03-0	200.237	MCF-7	48h	0.0005, 0.001, 0.01,0.1, 0.5, 1, 5, 10, 50, 100 µM
	DTXSID2058706	4-((4-Isopropoxyphenyl)sulfonyl)phenol	D-8	95235-30-6	292.35	MCF-7	48h	0.0005, 0.001, 0.01,0.1, 0.5, 1, 5, 10, 50, 100 µM
	DTXSID90872910	Pergfast 201		232938-43-1	460.52	MCF-7	48h	0.0005, 0.001, 0.01,0.1, 0.5, 1, 5, 10, 50, 100 µM
	DTXSID9047598	4,4'-Sulfonylbis[2-(prop-2-en-1-yl)phenol]	TGSA	41481-66-7	330.4	MCF-7	48h	0.0005, 0.001, 0.01,0.1, 0.5, 1, 5, 10, 50, 100 µM
	DTXSID4058655	2-[4-(Benzyloxy)benzene-1-sulfonyl]phenol	BPS-MPE	63134-33-8	340.39	MCF-7	48h	0.0005, 0.001, 0.01,0.1, 0.5, 1, 5, 10, 50, 100 µM
	DTXSID10629100	4-{4-[(Prop-1-en-2-yl)oxy]benzene-1-sulfonyl}phenol	BPS-MAE	97042-18-7	290.33	MCF-7	48h	0.0005, 0.001, 0.01,0.1, 0.5, 1, 5, 10, 50, 100 µM
	DTXSID9052183	2,4'-Dihydroxydiphenyl sulfone	2,4-BPS	5397-34-2	250.27	MCF-7	48h	0.0005, 0.001, 0.01,0.1, 0.5, 1, 5, 10, 50, 100 µM
	DTXSID6024624	Bisphenol A diglycidyl ether	BADGE	1675-54-3	340.419	MCF-7	48h	0.0005, 0.001, 0.01,0.1, 0.5, 1, 5, 10, 50, 100 µM
	DTXSID9024986	Bis (4-chorophenyl) Sulfone		80-07-9	287.15	MCF-7	48h	0.0005, 0.001, 0.01,0.1, 0.5, 1, 5, 10, 50, 100 µM
	DTXSID50872911	4,4'-Bis(p-tolylsulfonylureido)diphenylmethane	BTUM	151882-81-4	592.69	MCF-7	48h	0.0005, 0.001, 0.01,0.1, 0.5, 1, 5, 10, 50, 100 µM
	DTXSID3020384	Dexametason		50-02-2	392.467	MCF-7	48h	0.0001, 0.001, 0.01, 0.1, 1 µM
Harril et al., 2021	DTXSID8023216	3,5,3'-Triiodothyronine	T3	6893-02-3	650.977	MCF-7	6h	0.03, 0.1, 0.3, 1, 3, 10, 30, 100 µM
	DTXSID3022536	4-Cumylphenol		599-64-4	212.292	MCF-7	6h	0.03, 0.1, 0.3, 1, 3, 10, 30, 100 µM
	DTXSID3037094	4-Hydroxytamoxifen		68392-35-8	387.523	MCF-7	6h	0.03, 0.1, 0.3, 1, 3, 10, 30, 100 µM
	DTXSID5029055	4-Nonylphenol, branched		84852-15-3	220.35	MCF-7	6h	0.03, 0.1, 0.3, 1, 3, 10, 30, 100 µM
	DTXSID7037185	Amiodarone hydrochloride		19774-82-4	681.78	MCF-7	6h	0.03, 0.1, 0.3, 1, 3, 10, 30, 100 µM
	DTXSID9020112	Atrazine		1912-24-9	215.69	MCF-7	6h	0.03, 0.1, 0.3, 1, 3, 10, 30, 100 µM
	DTXSID9020160	Bifenthrin		82657-04-3	422.87	MCF-7	6h	0.03, 0.1, 0.3, 1, 3, 10, 30, 100 µM
	DTXSID7020182	Bisphenol A		80-05-7	228.291	MCF-7	6h	0.03, 0.1, 0.3, 1, 3, 10, 30, 100 µM
	DTXSID4022442	Bisphenol B		77-40-7	242.318	MCF-7	6h	0.03, 0.1, 0.3, 1, 3, 10, 30, 100 µM
	DTXSID9034365	Butafenacil		134605-64-4	474.82	MCF-7	6h	0.03, 0.1, 0.3, 1, 3, 10, 30, 100 µM
	DTXSID8022828	Cladribine		4291-63-8	285.69	MCF-7	6h	0.03, 0.1, 0.3, 1, 3, 10, 30, 100 µM
	DTXSID3020336	Clofibrate		637-07-0	242.7	MCF-7	6h	0.03, 0.1, 0.3, 1, 3, 10, 30, 100 µM
	DTXSID8020337	Clomiphene citrate (1:1)		50-41-9	598.09	MCF-7	6h	0.03, 0.1, 0.3, 1, 3, 10, 30, 100 µM
	DTXSID1023990	Cyanazine		21725-46-2	240.7	MCF-7	6h	0.03, 0.1, 0.3, 1, 3, 10, 30, 100 µM
	DTXSID6024882	Cycloheximide		66-81-9	281.352	MCF-7	6h	0.03, 0.1, 0.3, 1, 3, 10, 30, 100 µM
	DTXSID1023998	Cypermethrin		52315-07-8	416.3	MCF-7	6h	0.03, 0.1, 0.3, 1, 3, 10, 30, 100 µM
	DTXSID0032601	Cyproconazole		94361-06-5	291.78	MCF-7	6h	0.03, 0.1, 0.3, 1, 3, 10, 30, 100 µM
	DTXSID5020366	Cyproterone acetate		427-51-0	416.94	MCF-7	6h	0.03, 0.1, 0.3, 1, 3, 10, 30, 100 µM
	DTXSID1047310	Farglitazar		196808-45-4	546.623	MCF-7	6h	0.03, 0.1, 0.3, 1, 3, 10, 30, 100 µM
	DTXSID2029874	Fenofibrate		49562-28-9	360.83	MCF-7	6h	0.03, 0.1, 0.3, 1, 3, 10, 30, 100 µM
	DTXSID2032550	Fenpyroximate (Z,E)		111812-58-9	421.497	MCF-7	6h	0.03, 0.1, 0.3, 1, 3, 10, 30, 100 µM
	DTXSID7032004	Flutamide		13311-84-7	276.215	MCF-7	6h	0.03, 0.1, 0.3, 1, 3, 10, 30, 100 µM
	DTXSID7024112	Fomesafen		72178-02-0	438.76	MCF-7	6h	0.03, 0.1, 0.3, 1, 3, 10, 30, 100 µM
	DTXSID4022369	Fulvestrant		129453-61-8	606.78	MCF-7	6h	0.03, 0.1, 0.3, 1, 3, 10, 30, 100 µM
	DTXSID8024151	Imazalil		35554-44-0	297.18	MCF-7	6h	0.03, 0.1, 0.3, 1, 3, 10, 30, 100 µM
	DTXSID7024160	Lactofen		77501-63-4	461.77	MCF-7	6h	0.03, 0.1, 0.3, 1, 3, 10, 30, 100 µM
	DTXSID5020784	Lovastatin		75330-75-5	404.547	MCF-7	6h	0.03, 0.1, 0.3, 1, 3, 10, 30, 100 µM
	DTXSID9020794	Maneb		12427-38-2	265.28	MCF-7	6h	0.03, 0.1, 0.3, 1, 3, 10, 30, 100 µM
	DTXSID3034165	Nilutamide		63612-50-0	317.224	MCF-7	6h	0.03, 0.1, 0.3, 1, 3, 10, 30, 100 µM
	DTXSID8031865	Perfluorooctanoic acid	PFOA	335-67-1	414.07	MCF-7	6h	0.03, 0.1, 0.3, 1, 3, 10, 30, 100 µM
	DTXSID3031864	Perfluorooctanesulfonic acid	PFOS	1763-23-1	500.13	MCF-7	6h	0.03, 0.1, 0.3, 1, 3, 10, 30, 100 µM
	DTXSID4024270	Prochloraz		67747-09-5	376.66	MCF-7	6h	0.03, 0.1, 0.3, 1, 3, 10, 30, 100 µM
	DTXSID8024280	Propiconazole		60207-90-1	342.22	MCF-7	6h	0.03, 0.1, 0.3, 1, 3, 10, 30, 100 µM
	DTXSID7032638	Pyraclostrobin		175013-18-0	387.82	MCF-7	6h	0.03, 0.1, 0.3, 1, 3, 10, 30, 100 µM
	DTXSID7021237	Reserpine		50-55-5	608.688	MCF-7	6h	0.03, 0.1, 0.3, 1, 3, 10, 30, 100 µM
	DTXSID6021248	Rotenone		83-79-4	394.423	MCF-7	6h	0.03, 0.1, 0.3, 1, 3, 10, 30, 100 µM
	DTXSID4021268	Simazine		122-34-9	201.66	MCF-7	6h	0.03, 0.1, 0.3, 1, 3, 10, 30, 100 µM
	DTXSID0023581	Simvastatin		79902-63-9	418.574	MCF-7	6h	0.03, 0.1, 0.3, 1, 3, 10, 30, 100 µM
	DTXSID5048186	Tetrac		67-30-1	747.832	MCF-7	6h	0.03, 0.1, 0.3, 1, 3, 10, 30, 100 µM
	DTXSID5021332	Thiram		137-26-8	240.42	MCF-7	6h	0.03, 0.1, 0.3, 1, 3, 10, 30, 100 µM
	DTXSID4032580	Trifloxystrobin		141517-21-7	408.377	MCF-7	6h	0.03, 0.1, 0.3, 1, 3, 10, 30, 100 µM
	DTXSID8023719	Troglitazone		97322-87-7	441.54	MCF-7	6h	0.03, 0.1, 0.3, 1, 3, 10, 30, 100 µM
	DTXSID4022361	Vinclozolin		50471-44-8	286.11	MCF-7	6h	0.03, 0.1, 0.3, 1, 3, 10, 30, 100 µM
	DTXSID0021464	Ziram		137-30-4	305.8	MCF-7	6h	0.03, 0.1, 0.3, 1, 3, 10, 30, 100 µM
	DTXSID5022308	Genistein		446-72-0	270.24	MCF-7	6h	10 µM
	DTXSID5023582	Sirolimus		53123-88-9	914.187	MCF-7	6h	0.1 µM
	DTXSID6037063	Trichostatin A		58880-19-6	302.374	MCF-7	6h	1 µM
Ramaiahgari et al., 2019	DTXSID2020006	Acetaminophen		103-90-2	151.165	Differentiated (2D-DIFF) HepaRG	96h	10 concentrations; half-log spacing; top concentration=20,000 µM
	DTXSID9020035	Aflatoxin B1		1162-65-8	312.277	Differentiated (2D-DIFF) HepaRG	96h	10 concentrations; half-log spacing; top concentration=150 µM
	DTXSID5020108	Aspirin		50-78-2	180.159	Differentiated (2D-DIFF) HepaRG	96h	0.01, 0.03, 0.1, 0.3, 1, 3, 10, 30, 100, 300 µM
	DTXSID2020139	Benzo(a)pyrene		50-32-8	252.316	Differentiated (2D-DIFF) HepaRG	96h	0.001, 0.003, 0.01, 0.03, 0.1, 0.3, 1, 3, 10, 30 µM
	DTXSID0020232	Caffeine		58-08-2	194.194	Differentiated (2D-DIFF) HepaRG	96h	0.01, 0.03, 0.1, 0.3, 1, 3, 10, 30, 100, 300 µM
	DTXSID2020260	Chenodeoxycholic acid	CDCA	474-25-9	392.58	Differentiated (2D-DIFF) HepaRG	96h	10 concentrations; half-log spacing; top concentration=200 µM
	DTXSID0022808	Chlorpromazine		50-53-3	318.86	Differentiated (2D-DIFF) HepaRG	96h	0.01, 0.03, 0.1, 0.3, 1, 3, 10, 30, 100, 300 µM
	DTXSID6024888	Cyclophosphamide monohydrate		6055-19-2	279.1	Differentiated (2D-DIFF) HepaRG	96h	0.01, 0.03, 0.1, 0.3, 1, 3, 10, 30, 100, 300 µM
	DTXSID4020537	Diphenhydramine hydrochloride		147-24-0	291.82	Differentiated (2D-DIFF) HepaRG	96h	10 concentrations; half-log spacing; top concentration=200 µM
	DTXSID8041030	Fenofibric acid		42017-89-0	318.75	Differentiated (2D-DIFF) HepaRG	96h	0.01, 0.03, 0.1, 0.3, 1, 3, 10, 30, 100, 300 µM
	DTXSID60160533	Levofloxacin hydrate		138199-71-0	370.38	Differentiated (2D-DIFF) HepaRG	96h	0.01, 0.03, 0.1, 0.3, 1, 3, 10, 30, 100, 300 µM
	DTXSID4021715	Menadione		58-27-5	172.183	Differentiated (2D-DIFF) HepaRG	96h	0.01, 0.03, 0.1, 0.3, 1, 3, 10, 30, 100, 300 µM
	DTXSID7021029	N-Nitrosodimethylamine	DMN	62-75-9	74.083	Differentiated (2D-DIFF) HepaRG	96h	0.01, 0.03, 0.1, 0.3, 1, 3, 10, 30, 100, 300 µM
	DTXSID6021080	Omeprazole		73590-58-6	345.42	Differentiated (2D-DIFF) HepaRG	96h	0.01, 0.03, 0.1, 0.3, 1, 3, 10, 30, 100, 300 µM
	DTXSID5021178	Potassium chloride		7447-40-7	74.55	Differentiated (2D-DIFF) HepaRG	96h	0.01, 0.03, 0.1, 0.3, 1, 3, 10, 30, 100, 300 µM
	DTXSID6021244	Rifampicin		13292-46-1	822.953	Differentiated (2D-DIFF) HepaRG	96h	10 concentrations; half-log spacing; top concentration=291 µM
	DTXSID1048627	Ritonavir		155213-67-5	720.95	Differentiated (2D-DIFF) HepaRG	96h	10 concentrations; half-log spacing; top concentration=298 µM
	DTXSID7037131	Rosiglitazone		122320-73-4	357.43	Differentiated (2D-DIFF) HepaRG	96h	0.01, 0.03, 0.1, 0.3, 1, 3, 10, 30, 100, 300 µM
	DTXSID2021288	Sucrose		57-50-1	342.297	Differentiated (2D-DIFF) HepaRG	96h	0.01, 0.03, 0.1, 0.3, 1, 3, 10, 30, 100, 300 µM
	DTXSID1034187	Tamoxifen		10540-29-1	371.524	Differentiated (2D-DIFF) HepaRG	96h	10 concentrations; half-log spacing; top concentration=93.5 µM
	DTXSID8023719	Troglitazone		97322-87-7	441.54	Differentiated (2D-DIFF) HepaRG	96h	0.01, 0.03, 0.1, 0.3, 1, 3, 10, 30, 100, 300 µM
	DTXSID0045701	Trovafloxacin mesylate		147059-75-4	512.46	Differentiated (2D-DIFF) HepaRG	96h	0.01, 0.03, 0.1, 0.3, 1, 3, 10, 30, 100, 300 µM
	DTXSID6023733	Valproic acid	VPA	99-66-1	144.214	Differentiated (2D-DIFF) HepaRG	96h	10 concentrations; half-log spacing; top concentration=301 µM
	DTXSID0021123	Phenobarbital sodium		57-30-7	254.221	Differentiated (2D-DIFF) HepaRG	96h	0.03, 0.1, 0.3, 1, 3, 10, 30, 100, 300, 1000 µM
	DTXSID2020006	Acetaminophen		103-90-2	151.165	Non-differentiated (PROLIF) HepaRG	96h	10 concentrations; half-log spacing; top concentration=20,000 µM
	DTXSID9020035	Aflatoxin B1	AFB1	1162-65-8	312.277	Non-differentiated (PROLIF) HepaRG	96h	10 concentrations; half-log spacing; top concentration=150 µM
	DTXSID5020108	Aspirin		50-78-2	180.159	Non-differentiated (PROLIF) HepaRG	96h	0.01, 0.03, 0.1, 0.3, 1, 3, 10, 30, 100, 300 µM
	DTXSID2020139	Benzo(a)pyrene		50-32-8	252.316	Non-differentiated (PROLIF) HepaRG	96h	0.001, 0.003, 0.01, 0.03, 0.1, 0.3, 1, 3, 10, 30 µM
	DTXSID0020232	Caffeine		58-08-2	194.194	Non-differentiated (PROLIF) HepaRG	96h	0.01, 0.03, 0.1, 0.3, 1, 3, 10, 30, 100, 300 µM
	DTXSID2020260	Chenodeoxycholic acid	CDCA	474-25-9	392.58	Non-differentiated (PROLIF) HepaRG	96h	10 concentrations; half-log spacing; top concentration=200 µM
	DTXSID0022808	Chlorpromazine		50-53-3	318.86	Non-differentiated (PROLIF) HepaRG	96h	0.01, 0.03, 0.1, 0.3, 1, 3, 10, 30, 100, 300 µM
	DTXSID6024888	Cyclophosphamide monohydrate		6055-19-2	279.1	Non-differentiated (PROLIF) HepaRG	96h	0.01, 0.03, 0.1, 0.3, 1, 3, 10, 30, 100, 300 µM
	DTXSID4020537	Diphenhydramine hydrochloride		147-24-0	291.82	Non-differentiated (PROLIF) HepaRG	96h	10 concentrations; half-log spacing; top concentration=200 µM
	DTXSID8041030	Fenofibric acid		42017-89-0	318.75	Non-differentiated (PROLIF) HepaRG	96h	0.01, 0.03, 0.1, 0.3, 1, 3, 10, 30, 100, 300 µM
	DTXSID60160533	Levofloxacin hydrate		138199-71-0	370.38	Non-differentiated (PROLIF) HepaRG	96h	0.01, 0.03, 0.1, 0.3, 1, 3, 10, 30, 100, 300 µM
	DTXSID4021715	Menadione		58-27-5	172.183	Non-differentiated (PROLIF) HepaRG	96h	0.01, 0.03, 0.1, 0.3, 1, 3, 10, 30, 100, 300 µM
	DTXSID7021029	N-Nitrosodimethylamine	DMN	62-75-9	74.083	Non-differentiated (PROLIF) HepaRG	96h	0.01, 0.03, 0.1, 0.3, 1, 3, 10, 30, 100, 300 µM
	DTXSID6021080	Omeprazole		73590-58-6	345.42	Non-differentiated (PROLIF) HepaRG	96h	0.01, 0.03, 0.1, 0.3, 1, 3, 10, 30, 100, 300 µM
	DTXSID5021178	Potassium chloride		7447-40-7	74.55	Non-differentiated (PROLIF) HepaRG	96h	0.01, 0.03, 0.1, 0.3, 1, 3, 10, 30, 100, 300 µM
	DTXSID6021244	Rifampicin		13292-46-1	822.953	Non-differentiated (PROLIF) HepaRG	96h	10 concentrations; half-log spacing; top concentration=291 µM
	DTXSID1048627	Ritonavir		155213-67-5	720.95	Non-differentiated (PROLIF) HepaRG	96h	10 concentrations; half-log spacing; top concentration=298 µM
	DTXSID7037131	Rosiglitazone		122320-73-4	357.43	Non-differentiated (PROLIF) HepaRG	96h	0.01, 0.03, 0.1, 0.3, 1, 3, 10, 30, 100, 300 µM
	DTXSID2021288	Sucrose		57-50-1	342.297	Non-differentiated (PROLIF) HepaRG	96h	0.01, 0.03, 0.1, 0.3, 1, 3, 10, 30, 100, 300 µM
	DTXSID1034187	Tamoxifen		10540-29-1	371.524	Non-differentiated (PROLIF) HepaRG	96h	10 concentrations; half-log spacing; top concentration=93.5 µM
	DTXSID8023719	Troglitazone		97322-87-7	441.54	Non-differentiated (PROLIF) HepaRG	96h	0.01, 0.03, 0.1, 0.3, 1, 3, 10, 30, 100, 300 µM
	DTXSID0045701	Trovafloxacin mesylate		147059-75-4	512.46	Non-differentiated (PROLIF) HepaRG	96h	0.01, 0.03, 0.1, 0.3, 1, 3, 10, 30, 100, 300 µM
	DTXSID6023733	Valproic acid	VPA	99-66-1	144.214	Non-differentiated (PROLIF) HepaRG	96h	10 concentrations; half-log spacing; top concentration=301 µM
	DTXSID0021123	Phenobarbital sodium		57-30-7	254.221	Non-differentiated (PROLIF) HepaRG	96h	0.03, 0.1, 0.3, 1, 3, 10, 30, 100, 300, 1000 µM
Reardon et al., 2020	DTXSID30891564	4:2 Fluorotelomer sulfonic acid	4:2 FtS	757124-72-4	328.15	Human Primary Hepatocyte Spheroids	1 day	0.2, 2, 10, 20, 50, and 100 µM
	DTXSID20874028	2H,2H,3H,3H-Perfluorooctanoic acid	5:3 Acid	914637-49-3	342.108	Human Primary Hepatocyte Spheroids	1 day	0.2, 2, 10, 20, 50, and 100 µM
	DTXSID5044572	6:2 Fluorotelomer alcohol	6:2 FtOH	647-42-7	364.106	Human Primary Hepatocyte Spheroids	1 day	0.2, 2, 10, 20, 50, and 100 µM
	DTXSID6067331	6:2 Fluorotelomer sulfonic acid	6:2 FtS	27619-97-2	428.16	Human Primary Hepatocyte Spheroids	1 day	0.2, 2, 10, 20, 50, and 100 µM
	DTXSID90558000	6:2 Fluorotelomer phosphate monoester	6:2 monoPAP	57678-01-0	444.085	Human Primary Hepatocyte Spheroids	1 day	0.2, 2, 10, 20, 50, and 100 µM
	DTXSID7029904	8:2 Fluorotelomer alcohol	8:2 FtOH	678-39-7	464.122	Human Primary Hepatocyte Spheroids	1 day	0.2, 2, 10, 20, 50, and 100 µM
	DTXSID00192353	8:2 Fluorotelomer sulfonic acid	8:2 FtS	39108-34-4	528.18	Human Primary Hepatocyte Spheroids	1 day	0.2, 2, 10, 20, 50, and 100 µM
	DTXSID60874027	8:2 Fluorotelomer phosphate monoester	8:2 monoPAP	57678-03-2	544.101	Human Primary Hepatocyte Spheroids	1 day	0.2, 2, 10, 20, 50, and 100 µM
	DTXSID4059916	Perfluorobutanoic acid	PFBA	375-22-4	214.039	Human Primary Hepatocyte Spheroids	1 day	0.2, 2, 10, 20, 50, and 100 µM
	DTXSID5030030	Perfluorobutanesulfonic acid	PFBS	375-73-5	300.09	Human Primary Hepatocyte Spheroids	1 day	0.02, 0.1, 1, 2, 10, 20, 50, and 100 µM
	DTXSID3031860	Perfluorodecanoic acid	PFDA	335-76-2	514.086	Human Primary Hepatocyte Spheroids	1 day	0.2, 2, 10, 20, 50, and 100 µM
	DTXSID3040148	Perfluorodecanesulfonic acid	PFDS	335-77-3	600.14	Human Primary Hepatocyte Spheroids	1 day	0.02, 0.1, 1, 2, 10, 20, 50, and 100 µM
	DTXSID1037303	Perfluoroheptanoic acid	PFHpA	375-85-9	364.062	Human Primary Hepatocyte Spheroids	1 day	0.2, 2, 10, 20, 50, and 100 µM
	DTXSID8059920	Perfluoroheptanesulfonic acid	PFHpS	375-92-8	450.12	Human Primary Hepatocyte Spheroids	1 day	0.2, 2, 10, 20, 50, and 100 µM
	DTXSID3031862	Perfluorohexanoic acid	PFHxA	307-24-4	314.054	Human Primary Hepatocyte Spheroids	1 day	0.2, 2, 10, 20, 50, and 100 µM
	DTXSID7040150	Perfluorohexanesulfonic acid	PFHxS	355-46-4	400.11	Human Primary Hepatocyte Spheroids	1 day	0.2, 2, 10, 20, 50, and 100 µM
	DTXSID8031863	Perfluorononanoic acid	PFNA	375-95-1	464.078	Human Primary Hepatocyte Spheroids	1 day	0.2, 2, 10, 20, 50, and 100 µM
	DTXSID8031865	Perfluorooctanoic acid	PFOA	335-67-1	414.07	Human Primary Hepatocyte Spheroids	1 day	0.02, 0.1, 1, 2, 10, 20, 50, and 100 µM
	DTXSID3031864	Perfluorooctanesulfonic acid	PFOS	1763-23-1	500.13	Human Primary Hepatocyte Spheroids	1 day	0.02, 0.1, 1, 2, 10, 20, 50, and 100 µM
	DTXSID3038939	Perfluorooctanesulfonamide	PFOSA	754-91-6	499.14	Human Primary Hepatocyte Spheroids	1 day	0.2, 2, 10, 20, 50, and 100 µM
	DTXSID6062599	Perfluoropentanoic acid	PFPeA	2706-90-3	264.047	Human Primary Hepatocyte Spheroids	1 day	0.2, 2, 10, 20, 50, and 100 µM
	DTXSID3059921	Perfluorotetradecanoic acid	PFTeDA	376-06-7	714.117	Human Primary Hepatocyte Spheroids	1 day	0.06, 0.67, 3.35, 6.7, 17, and 33 µM
	DTXSID8047553	Perfluoroundecanoic acid	PFUnA	2058-94-8	564.093	Human Primary Hepatocyte Spheroids	1 day	0.13, 1.3, 6.5, 13, 34, and 66 µM
	DTXSID30891564	4:2 Fluorotelomer sulfonic acid	4:2 FtS	757124-72-4	328.15	Human Primary Hepatocyte Spheroids	10 day	0.2, 2, 10, 20, 50, and 100 µM
	DTXSID20874028	2H,2H,3H,3H-Perfluorooctanoic acid	5:3 Acid	914637-49-3	342.108	Human Primary Hepatocyte Spheroids	10 day	0.2, 2, 10, 20, 50, and 100 µM
	DTXSID5044572	6:2 Fluorotelomer alcohol	6:2 FtOH	647-42-7	364.106	Human Primary Hepatocyte Spheroids	10 day	0.2, 2, 10, 20, 50, and 100 µM
	DTXSID6067331	6:2 Fluorotelomer sulfonic acid	6:2 FtS	27619-97-2	428.16	Human Primary Hepatocyte Spheroids	10 day	0.2, 2, 10, 20, 50, and 100 µM
	DTXSID90558000	6:2 Fluorotelomer phosphate monoester	6:2 monoPAP	57678-01-0	444.085	Human Primary Hepatocyte Spheroids	10 day	0.2, 2, 10, 20, 50, and 100 µM
	DTXSID7029904	8:2 Fluorotelomer alcohol	8:2 FtOH	678-39-7	464.122	Human Primary Hepatocyte Spheroids	10 day	0.2, 2, 10, 20, 50, and 100 µM
	DTXSID00192353	8:2 Fluorotelomer sulfonic acid	8:2 FtS	39108-34-4	528.18	Human Primary Hepatocyte Spheroids	10 day	0.2, 2, 10, 20, 50, and 100 µM
	DTXSID60874027	8:2 Fluorotelomer phosphate monoester	8:2 monoPAP	57678-03-2	544.101	Human Primary Hepatocyte Spheroids	10 day	0.2, 2, 10, 20, 50, and 100 µM
	DTXSID4059916	Perfluorobutanoic acid	PFBA	375-22-4	214.039	Human Primary Hepatocyte Spheroids	10 day	0.2, 2, 10, 20, 50, and 100 µM
	DTXSID5030030	Perfluorobutanesulfonic acid	PFBS	375-73-5	300.09	Human Primary Hepatocyte Spheroids	10 day	0.02, 0.1, 1, 2, 10, 20, 50, and 100 µM
	DTXSID3031860	Perfluorodecanoic acid	PFDA	335-76-2	514.086	Human Primary Hepatocyte Spheroids	10 day	0.2, 2, 10, 20, 50, and 100 µM
	DTXSID3040148	Perfluorodecanesulfonic acid	PFDS	335-77-3	600.14	Human Primary Hepatocyte Spheroids	10 day	0.02, 0.1, 1, 2, 10, 20, 50, and 100 µM
	DTXSID1037303	Perfluoroheptanoic acid	PFHpA	375-85-9	364.062	Human Primary Hepatocyte Spheroids	10 day	0.2, 2, 10, 20, 50, and 100 µM
	DTXSID8059920	Perfluoroheptanesulfonic acid	PFHpS	375-92-8	450.12	Human Primary Hepatocyte Spheroids	10 day	0.2, 2, 10, 20, 50, and 100 µM
	DTXSID3031862	Perfluorohexanoic acid	PFHxA	307-24-4	314.054	Human Primary Hepatocyte Spheroids	10 day	0.2, 2, 10, 20, 50, and 100 µM
	DTXSID7040150	Perfluorohexanesulfonic acid	PFHxS	355-46-4	400.11	Human Primary Hepatocyte Spheroids	10 day	0.2, 2, 10, 20, 50, and 100 µM
	DTXSID8031863	Perfluorononanoic acid	PFNA	375-95-1	464.078	Human Primary Hepatocyte Spheroids	10 day	0.2, 2, 10, 20, 50, and 100 µM
	DTXSID8031865	Perfluorooctanoic acid	PFOA	335-67-1	414.07	Human Primary Hepatocyte Spheroids	10 day	0.02, 0.1, 1, 2, 10, 20, 50, and 100 µM
	DTXSID3031864	Perfluorooctanesulfonic acid	PFOS	1763-23-1	500.13	Human Primary Hepatocyte Spheroids	10 day	0.02, 0.1, 1, 2, 10, 20, 50, and 100 µM
	DTXSID3038939	Perfluorooctanesulfonamide	PFOSA	754-91-6	499.14	Human Primary Hepatocyte Spheroids	10 day	0.2, 2, 10, 20, 50, and 100 µM
	DTXSID6062599	Perfluoropentanoic acid	PFPeA	2706-90-3	264.047	Human Primary Hepatocyte Spheroids	10 day	0.2, 2, 10, 20, 50, and 100 µM
	DTXSID3059921	Perfluorotetradecanoic acid	PFTeDA	376-06-7	714.117	Human Primary Hepatocyte Spheroids	10 day	0.06, 0.67, 3.35, 6.7, 17, and 33 µM
	DTXSID8047553	Perfluoroundecanoic acid	PFUnA	2058-94-8	564.093	Human Primary Hepatocyte Spheroids	10 day	0.13, 1.3, 6.5, 13, 34, and 66 µM
Rowan-Carroll et al., 2021	DTXSID3031864	Perfluorooctanesulfonic acid	PFOS	1763-23-1	500.13	Human Primary Hepatocyte Spheroids	4 day	0.02, 0.1, 0.2, 1, 2, 10, 20, 50, and 100 µM
	DTXSID8031865	Perfluorooctanoic acid	PFOA	335-67-1	414.07	Human Primary Hepatocyte Spheroids	4 day	0.02, 0.1, 0.2, 1, 2, 10, 20, 50, and 100 µM
	DTXSID3040148	Perfluorodecanesulfonic acid	PFDS	335-77-3	600.14	Human Primary Hepatocyte Spheroids	4 day	0.02, 0.1, 0.2, 1, 2, 10, 20, 50, and 100 µM
	DTXSID5030030	Perfluorobutanesulfonic acid	PFBS	375-73-5	300.09	Human Primary Hepatocyte Spheroids	4 day	0.02, 0.1, 0.2, 1, 2, 10, 20, 50, and 100 µM
	DTXSID3031864	Perfluorooctanesulfonic acid	PFOS	1763-23-1	500.13	Human Primary Hepatocyte Spheroids	14 day	0.02, 0.1, 0.2, 1, 2, 10, 20, 50, and 100 µM
	DTXSID8031865	Perfluorooctanoic acid	PFOA	335-67-1	414.07	Human Primary Hepatocyte Spheroids	14 day	0.02, 0.1, 0.2, 1, 2, 10, 20, 50, and 100 µM
	DTXSID3040148	Perfluorodecanesulfonic acid	PFDS	335-77-3	600.14	Human Primary Hepatocyte Spheroids	14 day	0.02, 0.1, 0.2, 1, 2, 10, 20, 50, and 100 µM
	DTXSID5030030	Perfluorobutanesulfonic acid	PFBS	375-73-5	300.09	Human Primary Hepatocyte Spheroids	14 day	0.02, 0.1, 0.2, 1, 2, 10, 20, 50, and 100 µM
Buick et al., 2022	DTXSID9020035	Aflatoxin B1	AFB1	1162-65-8	312.277	Differentiated (2D-DIFF) HepaRG	2 day	3.125, 6.25, 12.5, 15, 25 µM
	DTXSID2020139	Benzo(a)pyrene	BaP	50-32-8	252.316	Differentiated (2D-DIFF) HepaRG	2 day	0.9375, 1.875, 3.75, 7.5, 15 µM
	DTXSID5059115	Eugenol	Eug	97-53-0	176.04	Differentiated (2D-DIFF) HepaRG	2 day	156.25, 312.5, 625, 1,250, 2,500 µM
	DTXSID5021201	Propyl gallate	PG	121-79-9	212.201	Differentiated (2D-DIFF) HepaRG	2 day	125, 250, 500, 750, 1,000 µM
	DTXSID8020127	Zidovudine (azidothymidine)	ZDV	30516-87-1	267.245	Differentiated (2D-DIFF) HepaRG	2 day	125, 250, 500, 1,000, 2,000 µM
	DTXSID1037648	2-Deoxy-D-glucose	2DG	154-17-6	64.157	Differentiated (2D-DIFF) HepaRG	2 day	625, 1,250, 2,500, 5,000, 10,000 µM
	DTXSID4024983	Cisplatin	CP	15663-27-1	300.05	Differentiated (2D-DIFF) HepaRG	2 day	3.125, 6.25, 12.5, 25, 50 µM
	DTXSID3022877	Cytosine arabinoside	AraC	147-94-4	243.219	Differentiated (2D-DIFF) HepaRG	2 day	12.5, 25, 50, 100, 200 µM
	DTXSID6024888	Cyclophosphamide monohydrate	CM	6055-19-2	279.1	Differentiated (2D-DIFF) HepaRG	2 day	1250, 2500, 5000, 7500, 10000 µM
	DTXSID7020845	Methyl methanesulfonate	MMS	66-27-3	110.13	Differentiated (2D-DIFF) HepaRG	2 day	22.7, 45.4, 90.8, 181.6, 363.2 µM
	DTXSID8020593	N-Nitroso-N-ethylurea	ENU	759-73-9	117.108	Differentiated (2D-DIFF) HepaRG	2 day	312.5, 625, 1,250, 2,500, 5,000 µM
	DTXSID4021426	Urea		57-13-6	60.056	Differentiated (2D-DIFF) HepaRG	2 day	625, 1,250, 2,500, 5,000, 10,000 µM
Different exposure time or cell types are shaded *DTXSID is the a generic substance ID used in EPA CompTox Chemicals Dashboard ( https://comptox.epa.gov/dashboard/) .
