# Supplementary material for: From vision toward best practices: Evaluating in vitro transcriptomic points of departure for application in risk assessment using a uniform workflow
Source: Front Toxicol. 2023 May 23;5:1194895. doi: 10.3389/ftox.2023.1194895 (PMC10242042; doi:10.3389/ftox.2023.1194895)
Supplement: Supplementary file 2 [file DataSheet1.ZIP › Reardon_Supporting Information/Appendix_3_InVivoChemicalList.csv]

Group	Chemical	Model	Endpoint	Type	AED	Log_AED
Buick	2DD-glucose	Animal	Reproductive (POD Animal)	NOAEL	20	1.301029996
Harrill	4-Cumylphenol	Animal	Reproductive (POD Animal)	NOAEL	5.00E+01	1.698970004
Buick	AFB1	Animal	Repeated Dose (POD Animal)	BMDL01	0.0000078	-5.107905397
Harrill	Atrazine	Animal	Reproductive (POD Animal)	NOEL	1.00E-03	-3
Harrill	Atrazine	Animal	Reproductive (POD Animal)	NOAEL	2.50E+00	0.397940009
Ramaiahgari	B[a]P	Animal	Repeated Dose (POD Animal)	LOEL	5.00E-02	-1.301029996
Ramaiahgari	B[a]P	Animal	Repeated Dose (POD Animal)	LOEL	5.00E-02	-1.301029996
Harrill	Bifenthrin	Animal	Developmental (POD Animal)	NOAEL	1.00E+00	0
Harrill	Bis4CPS	Animal	Repeated Dose (POD Animal)	LOEL	2.00E+01	1.301029996
Bisphenol	BPA	Animal	Developmental (POD Animal)	NOAEL	1.50E-02	-1.823908741
Bisphenol	BPAF	Animal	Developmental (POD Animal)	NOAEL	2.50E-02	-1.602059991
Bisphenol	BPAF	Animal	Repeated Dose (POD Animal)	NOAEL	3.50E+00	0.544068044
Bisphenol	BPAF	Animal	Reproductive (POD Animal)	NOEL	3.00E+02	2.477121255
Harrill	4,4-BPS	Animal	Developmental (POD Animal)	NOAEL	1.00E+01	1
Harrill	4,4-BPS	Animal	Repeated Dose (POD Animal)	LOEL	1.25E+01	1.096910013
Harrill	Cyanazine	Animal	Repeated Dose (POD Animal)	NOAEL	5.00E-03	-2.301029996
Buick	Cyclophosphamide	Animal	Repeated Dose (POD Animal)	cancer	5.70E-01	-0.244125144
Harrill	Cyproconazole	Animal	Repeated Dose (POD Animal)	NOAEL	1.40E+00	0.146128036
Harrill	Cyproconazole	Animal	Reproductive (POD Animal)	NOAEL	1.00E+00	0
Harrill	Cyproterone	Animal	Repeated Dose (POD Animal)	NOAEL	1.25E+02	2.096910013
Bisphenol	Estradiol	Animal	Developmental (POD Animal)	NOEL	3.00E-04	-3.522878745
Bisphenol	Estradiol	Animal	Repeated Dose (POD Animal)	NOAEL	3.16E+00	0.499687083
Buick	Eugenol	Animal	Repeated Dose (POD Animal)	NOAEL	6.70E+01	1.826074803
Harrill	Fenofibrate	Animal	Developmental (POD Animal)	LEL	1.17E+01	1.068185862
Harrill	Fenpyroximate	Animal	Reproductive (POD Animal)	LOEL	8.45E+00	0.926856709
Harrill	Flutamide	Animal	Repeated Dose (POD Animal)	NOAEL	1.00E+01	1
Harrill	Genistein	Animal	Developmental (POD Animal)	NEL	2.00E+01	1.301029996
Harrill	Imazalil	Animal	Repeated Dose (POD Animal)	NOAEL	5.00E+00	0.698970004
Harrill	Imazalil	Animal	Reproductive (POD Animal)	NOAEL	5.00E+00	0.698970004
Harrill	Lactofen	Animal	Repeated Dose (POD Animal)	NOAEL	1.41E+01	1.149219113
Harrill	Lactofen	Animal	Reproductive (POD Animal)	NOEL	2.50E+00	0.397940009
Harrill	Lovastatin	Animal	Repeated Dose (POD Animal)	NOAEL	3.00E+01	1.477121255
PFAS	PFHxA	Animal	Repeated Dose (POD Animal)	NOAEL	2.00E+02	2.301029996
PFAS	PFOA	Animal	Reproductive (POD Animal)	LOEL	2.00E-02	-1.698970004
PFAS	PFOA	Animal	Reproductive (POD Animal)	BMDL10	3.10E-01	-0.508638306
PFAS	PFOS	Animal	Reproductive (POD Animal)	LOEL	1.00E-01	-1
PFAS	PFOS	Animal	Reproductive (POD Animal)	NOAEL	3.00E-02	-1.522878745
Harrill	Prochloraz	Animal	Repeated Dose (POD Animal)	NOAEL	2.50E+00	0.397940009
Harrill	Prochloraz	Animal	Reproductive (POD Animal)	NOAEL	2.26E+00	0.354108439
Buick	Progyl gallate	Animal	Repeated Dose (POD Animal)	NOAEL	1.35E+02	2.130333768
Harrill	Propiconazole	Animal	Repeated Dose (POD Animal)	NOAEL	2.70E+00	0.431363764
Harrill	Propiconazole	Animal	Repeated Dose (POD Animal)	NOAEL	2.60E+00	0.414973348
Harrill	Pyraclostrobin	Animal	Repeated Dose (POD Animal)	NOAEL	3.40E+00	0.531478917
Harrill	Reserpine	Animal	Repeated Dose (POD Animal)	NOAEL	1.20E-01	-0.920818754
Harrill	Rotenone	Animal	Developmental (POD Animal)	LOAEL	7.50E-01	-0.124938737
Harrill	Simazine	Animal	Repeated Dose (POD Animal)	NOEL	8.00E+00	0.903089987
Harrill	Simazine	Animal	Reproductive (POD Animal)	NOEL	5.00E-03	-2.301029996
Harrill	TGSA	Animal	Repeated Dose (POD Animal)	NOEL	1.50E+01	1.176091259
Harrill	Thiram	Animal	Repeated Dose (POD Animal)	NOAEL	2.00E+00	0.301029996
Harrill	Thiram	Animal	Repeated Dose (POD Animal)	NOEL	8.40E-01	-0.075720714
Harrill	Trifloxystrobin	Animal	Developmental (POD Animal)	NOAEL	1.00E+01	1
Ramaiahgari	Troglitazone	Animal	Repeated Dose (POD Animal)	NOAEL	1.20E+03	3.079181246
Buick	Urea	Animal	Developmental (POD Animal)	NOAEL	5.00E+02	2.698970004
Harrill	Vinclozolin	Animal	Reproductive (POD Animal)	LOEL	1.00E+00	0
Harrill	Vinclozolin	Animal	Reproductive (POD Animal)	LOEL	1.49E+01	1.173186268
Buick	Zidovudine	Animal	Repeated Dose (POD Animal)	LEL	1.00E+02	2
