# Supplementary material for: From vision toward best practices: Evaluating in vitro transcriptomic points of departure for application in risk assessment using a uniform workflow
Source: Front Toxicol. 2023 May 23;5:1194895. doi: 10.3389/ftox.2023.1194895 (PMC10242042; doi:10.3389/ftox.2023.1194895)
Supplement: Supplementary file 2 [file DataSheet1.ZIP › Reardon_Supporting Information/Appendix_4_tPODs_AllChemicals.xlsx]

## Sheet: Appendix_2_AllChemicals_tPODs
Group	Chemical	Model	Exposure	Endpoint	Type	µM	Log
Bisphenol	2,4-BPF	MCF7	2	BMC Distribution	25th Gene	0.650757	-0.186581
Bisphenol	2,4-BPF	MCF7	2	BMC Distribution	5th Percentile	0.848081	-0.0715627
Bisphenol	2,4-BPF	MCF7	2	BMC Distribution	1st Mode	3.93886	0.595371
Bisphenol	2,4-BPF	MCF7	2	BMC Distribution	LCRD	0.291675	-0.535101
Bisphenol	2,4-BPF	MCF7	2	Gene Set (Pathway)	GO	0.00196754	-2.70608
Bisphenol	2,4-BPF	MCF7	2	Gene Set (Pathway)	Reactome	0.00196754	-2.70608
Bisphenol	2,4-BPF	MCF7	2	Gene Set (Pathway)	KEGG	2.36262	0.373395
Bisphenol	2,4-BPS	MCF7	2	BMC Distribution	25th Gene	6.75764	0.829795
Bisphenol	2,4-BPS	MCF7	2	BMC Distribution	5th Percentile	8.16532	0.911973
Bisphenol	2,4-BPS	MCF7	2	BMC Distribution	1st Mode	16.439	1.21588
Bisphenol	2,4-BPS	MCF7	2	BMC Distribution	LCRD	2.70205	0.431693
Bisphenol	2,4-BPS	MCF7	2	Gene Set (Pathway)	GO	6.17219	0.790439
Bisphenol	2,4-BPS	MCF7	2	Gene Set (Pathway)	Reactome	14.027	1.14696
Bisphenol	2,4-BPS	MCF7	2	Gene Set (Pathway)	KEGG	16.1368	1.20782
Buick	2-DeoxyDglucose	HepaRG_P	2	BMC Distribution	25th Gene	6566.34	3.81732
Buick	2-DeoxyDglucose	HepaRG_P	2	BMC Distribution	5th Percentile	1523.59	3.18287
Buick	2-DeoxyDglucose	HepaRG_P	2	BMC Distribution	1st Mode	5163.41	3.71294
Buick	2-DeoxyDglucose	HepaRG_P	2	BMC Distribution	LCRD	3684.16	3.56634
Buick	2-DeoxyDglucose	HepaRG_P	2	Gene Set (Pathway)	GO	6982.11	3.84399
Buick	2-DeoxyDglucose	HepaRG_P	2	Gene Set (Pathway)	Reactome
Buick	2-DeoxyDglucose	HepaRG_P	2	Gene Set (Pathway)	KEGG
Bisphenol	4,4-BPF	MCF7	2	BMC Distribution	25th Gene	0.140405	-0.852617
Bisphenol	4,4-BPF	MCF7	2	BMC Distribution	5th Percentile	0.184873	-0.733127
Bisphenol	4,4-BPF	MCF7	2	BMC Distribution	1st Mode	1.69834	0.230025
Bisphenol	4,4-BPF	MCF7	2	BMC Distribution	LCRD	0.0365203	-1.43747
Bisphenol	4,4-BPF	MCF7	2	Gene Set (Pathway)	GO	0.0418424	-1.37838
Bisphenol	4,4-BPF	MCF7	2	Gene Set (Pathway)	Reactome	0.138589	-0.858271
Bisphenol	4,4-BPF	MCF7	2	Gene Set (Pathway)	KEGG	0.3521	-0.453334
Bisphenol	4,4-BPS	MCF7	2	BMC Distribution	25th Gene	0.454833	-0.342148
Bisphenol	4,4-BPS	MCF7	2	BMC Distribution	5th Percentile	0.584472	-0.233236
Bisphenol	4,4-BPS	MCF7	2	BMC Distribution	1st Mode	3.03809	0.482601
Bisphenol	4,4-BPS	MCF7	2	BMC Distribution	LCRD	0.299755	-0.523234
Bisphenol	4,4-BPS	MCF7	2	Gene Set (Pathway)	GO	0.315934	-0.500404
Bisphenol	4,4-BPS	MCF7	2	Gene Set (Pathway)	Reactome	0.491568	-0.308416
Bisphenol	4,4-BPS	MCF7	2	Gene Set (Pathway)	KEGG	0.915422	-0.0383787
PFAS	42_FtS	Spheroid	1	BMC Distribution	25th Gene	51.3819	1.71081
PFAS	42_FtS	Spheroid	1	BMC Distribution	5th Percentile	11.6962	1.06804
PFAS	42_FtS	Spheroid	1	BMC Distribution	1st Mode	18.7373	1.27271
PFAS	42_FtS	Spheroid	1	BMC Distribution	LCRD	11.6962	1.06804
PFAS	42_FtS	Spheroid	10	BMC Distribution	25th Gene	33.1028	1.51986
PFAS	42_FtS	Spheroid	10	BMC Distribution	5th Percentile	11.2086	1.04955
PFAS	42_FtS	Spheroid	10	BMC Distribution	1st Mode	86.9073	1.93906
PFAS	42_FtS	Spheroid	10	BMC Distribution	LCRD	8.30633	0.919409
PFAS	42_FtS	Spheroid	1	Gene Set (Pathway)	GO	61.7668	1.79076
PFAS	42_FtS	Spheroid	1	Gene Set (Pathway)	Reactome	0.662749	-0.178651
PFAS	42_FtS	Spheroid	1	Gene Set (Pathway)	KEGG	61.1775	1.78659
PFAS	42_FtS	Spheroid	10	Gene Set (Pathway)	GO	12.9875	1.11352
PFAS	42_FtS	Spheroid	10	Gene Set (Pathway)	Reactome	14.4264	1.15916
PFAS	42_FtS	Spheroid	10	Gene Set (Pathway)	KEGG	20.7506	1.31703
Harrill	4-Cumylphenol	MCF7	0.25	BMC Distribution	25th Gene	3.09618	0.490826
Harrill	4-Cumylphenol	MCF7	0.25	BMC Distribution	5th Percentile	6.08216	0.784058
Harrill	4-Cumylphenol	MCF7	0.25	BMC Distribution	1st Mode	10.5266	1.02229
Harrill	4-Cumylphenol	MCF7	0.25	BMC Distribution	LCRD	1.85887	0.269249
Harrill	4-Cumylphenol	MCF7	0.25	Gene Set (Pathway)	GO	3.4604	0.539126
Harrill	4-Cumylphenol	MCF7	0.25	Gene Set (Pathway)	Reactome	6.297	0.799134
Harrill	4-Cumylphenol	MCF7	0.25	Gene Set (Pathway)	KEGG	2.93826	0.46809
Harrill	4-Hydroxytamoxifen	MCF7	0.25	BMC Distribution	25th Gene	4.57259	0.660162
Harrill	4-Hydroxytamoxifen	MCF7	0.25	BMC Distribution	5th Percentile	8.86711	0.947782
Harrill	4-Hydroxytamoxifen	MCF7	0.25	BMC Distribution	1st Mode	0.455868	-0.341161
Harrill	4-Hydroxytamoxifen	MCF7	0.25	BMC Distribution	LCRD	3.00734	0.478183
Harrill	4-Hydroxytamoxifen	MCF7	0.25	Gene Set (Pathway)	GO	9.06915	0.957567
Harrill	4-Hydroxytamoxifen	MCF7	0.25	Gene Set (Pathway)	Reactome	8.99427	0.953966
Harrill	4-Hydroxytamoxifen	MCF7	0.25	Gene Set (Pathway)	KEGG	9.06915	0.957567
Harrill	4-Nonylphenol_Br	MCF7	0.25	BMC Distribution	25th Gene	11.7861	1.07137
Harrill	4-Nonylphenol_Br	MCF7	0.25	BMC Distribution	5th Percentile	19.5786	1.29178
Harrill	4-Nonylphenol_Br	MCF7	0.25	BMC Distribution	1st Mode	45.3638	1.65671
Harrill	4-Nonylphenol_Br	MCF7	0.25	BMC Distribution	LCRD	7.21756	0.85839
Harrill	4-Nonylphenol_Br	MCF7	0.25	Gene Set (Pathway)	GO	9.09439	0.958774
Harrill	4-Nonylphenol_Br	MCF7	0.25	Gene Set (Pathway)	Reactome	23.2071	1.36562
Harrill	4-Nonylphenol_Br	MCF7	0.25	Gene Set (Pathway)	KEGG	9.09439	0.958774
PFAS	53_Acid	Spheroid	1	BMC Distribution	25th Gene	45.9343	1.66214
PFAS	53_Acid	Spheroid	1	BMC Distribution	5th Percentile	18.7907	1.27394
PFAS	53_Acid	Spheroid	1	BMC Distribution	1st Mode	18.8817	1.27604
PFAS	53_Acid	Spheroid	1	BMC Distribution	LCRD	10.3174	1.01357
PFAS	53_Acid	Spheroid	10	BMC Distribution	25th Gene	14.9166	1.17367
PFAS	53_Acid	Spheroid	10	BMC Distribution	5th Percentile	11.4018	1.05697
PFAS	53_Acid	Spheroid	10	BMC Distribution	1st Mode	19.2229	1.28382
PFAS	53_Acid	Spheroid	10	BMC Distribution	LCRD	4.05945	0.608467
PFAS	53_Acid	Spheroid	1	Gene Set (Pathway)	GO	18.7907	1.27394
PFAS	53_Acid	Spheroid	1	Gene Set (Pathway)	Reactome	33.043	1.51908
PFAS	53_Acid	Spheroid	1	Gene Set (Pathway)	KEGG	51.9875	1.7159
PFAS	53_Acid	Spheroid	10	Gene Set (Pathway)	GO	9.41701	0.973913
PFAS	53_Acid	Spheroid	10	Gene Set (Pathway)	Reactome	11.0587	1.0437
PFAS	53_Acid	Spheroid	10	Gene Set (Pathway)	KEGG	12.3732	1.09248
PFAS	62_FtOH	Spheroid	1	BMC Distribution	25th Gene	20.4436	1.31056
PFAS	62_FtOH	Spheroid	1	BMC Distribution	5th Percentile	17.1469	1.23419
PFAS	62_FtOH	Spheroid	1	BMC Distribution	1st Mode	22.5558	1.35326
PFAS	62_FtOH	Spheroid	1	BMC Distribution	LCRD	12.0734	1.08183
PFAS	62_FtOH	Spheroid	10	BMC Distribution	25th Gene	73.4711	1.86612
PFAS	62_FtOH	Spheroid	10	BMC Distribution	5th Percentile	12.2066	1.08659
PFAS	62_FtOH	Spheroid	10	BMC Distribution	1st Mode	46.869	1.67089
PFAS	62_FtOH	Spheroid	10	BMC Distribution	LCRD	12.2066	1.08659
PFAS	62_FtOH	Spheroid	1	Gene Set (Pathway)	GO	14.3165	1.15584
PFAS	62_FtOH	Spheroid	1	Gene Set (Pathway)	Reactome	20.0054	1.30115
PFAS	62_FtOH	Spheroid	1	Gene Set (Pathway)	KEGG	24.0252	1.38067
PFAS	62_FtOH	Spheroid	10	Gene Set (Pathway)	GO	40.6535	1.6091
PFAS	62_FtOH	Spheroid	10	Gene Set (Pathway)	Reactome
PFAS	62_FtOH	Spheroid	10	Gene Set (Pathway)	KEGG
PFAS	62_FtS	Spheroid	1	BMC Distribution	25th Gene	36.7651	1.56544
PFAS	62_FtS	Spheroid	1	BMC Distribution	5th Percentile	11.88	1.07482
PFAS	62_FtS	Spheroid	1	BMC Distribution	1st Mode	90.1438	1.95494
PFAS	62_FtS	Spheroid	1	BMC Distribution	LCRD	10.9295	1.0386
PFAS	62_FtS	Spheroid	10	BMC Distribution	25th Gene	63.9568	1.80589
PFAS	62_FtS	Spheroid	10	BMC Distribution	5th Percentile	10.0739	1.0032
PFAS	62_FtS	Spheroid	10	BMC Distribution	1st Mode	19.234	1.28407
PFAS	62_FtS	Spheroid	10	BMC Distribution	LCRD	5.26819	0.721661
PFAS	62_FtS	Spheroid	1	Gene Set (Pathway)	GO	0.367299	-0.43498
PFAS	62_FtS	Spheroid	1	Gene Set (Pathway)	Reactome	37.676	1.57607
PFAS	62_FtS	Spheroid	1	Gene Set (Pathway)	KEGG	11.88	1.07482
PFAS	62_FtS	Spheroid	10	Gene Set (Pathway)	GO	5.26819	0.721661
PFAS	62_FtS	Spheroid	10	Gene Set (Pathway)	Reactome	5.26819	0.721661
PFAS	62_FtS	Spheroid	10	Gene Set (Pathway)	KEGG	59.9624	1.77788
PFAS	62_MonoPAP	Spheroid	1	BMC Distribution	25th Gene	44.7455	1.65075
PFAS	62_MonoPAP	Spheroid	1	BMC Distribution	5th Percentile	2.34761	0.370626
PFAS	62_MonoPAP	Spheroid	1	BMC Distribution	1st Mode	5.54944	0.744249
PFAS	62_MonoPAP	Spheroid	1	BMC Distribution	LCRD	9.65242	0.984636
PFAS	62_MonoPAP	Spheroid	10	BMC Distribution	25th Gene	13.3168	1.1244
PFAS	62_MonoPAP	Spheroid	10	BMC Distribution	5th Percentile	1.54254	0.188236
PFAS	62_MonoPAP	Spheroid	10	BMC Distribution	1st Mode	15.251	1.1833
PFAS	62_MonoPAP	Spheroid	10	BMC Distribution	LCRD	7.33148	0.865192
PFAS	62_MonoPAP	Spheroid	1	Gene Set (Pathway)	GO	38.1527	1.58153
PFAS	62_MonoPAP	Spheroid	1	Gene Set (Pathway)	Reactome	56.9422	1.75543
PFAS	62_MonoPAP	Spheroid	1	Gene Set (Pathway)	KEGG	2.60367	0.415586
PFAS	62_MonoPAP	Spheroid	10	Gene Set (Pathway)	GO	0.381739	-0.418233
PFAS	62_MonoPAP	Spheroid	10	Gene Set (Pathway)	Reactome	0.381739	-0.418233
PFAS	62_MonoPAP	Spheroid	10	Gene Set (Pathway)	KEGG	16.2335	1.21041
PFAS	82_FtOH	Spheroid	1	BMC Distribution	25th Gene	62.3869	1.79509
PFAS	82_FtOH	Spheroid	1	BMC Distribution	5th Percentile	24.0967	1.38196
PFAS	82_FtOH	Spheroid	1	BMC Distribution	1st Mode	20.6979	1.31593
PFAS	82_FtOH	Spheroid	1	BMC Distribution	LCRD	16.9742	1.22979
PFAS	82_FtOH	Spheroid	10	BMC Distribution	25th Gene	32.949	1.51784
PFAS	82_FtOH	Spheroid	10	BMC Distribution	5th Percentile	11.0015	1.04145
PFAS	82_FtOH	Spheroid	10	BMC Distribution	1st Mode	53.36	1.72722
PFAS	82_FtOH	Spheroid	10	BMC Distribution	LCRD	7.28379	0.862357
PFAS	82_FtOH	Spheroid	1	Gene Set (Pathway)	GO	49.5301	1.69487
PFAS	82_FtOH	Spheroid	1	Gene Set (Pathway)	Reactome	57.4883	1.75958
PFAS	82_FtOH	Spheroid	1	Gene Set (Pathway)	KEGG	49.5301	1.69487
PFAS	82_FtOH	Spheroid	10	Gene Set (Pathway)	GO	20.3052	1.30761
PFAS	82_FtOH	Spheroid	10	Gene Set (Pathway)	Reactome	36.4126	1.56125
PFAS	82_FtOH	Spheroid	10	Gene Set (Pathway)	KEGG	31.8205	1.50271
PFAS	82_FtS	Spheroid	1	BMC Distribution	25th Gene	5.18124	0.714434
PFAS	82_FtS	Spheroid	1	BMC Distribution	5th Percentile	3.21389	0.507031
PFAS	82_FtS	Spheroid	1	BMC Distribution	1st Mode	11.7101	1.06856
PFAS	82_FtS	Spheroid	1	BMC Distribution	LCRD	0.794989	-0.0996389
PFAS	82_FtS	Spheroid	10	BMC Distribution	25th Gene	14.5231	1.16206
PFAS	82_FtS	Spheroid	10	BMC Distribution	5th Percentile	2.08482	0.319069
PFAS	82_FtS	Spheroid	10	BMC Distribution	1st Mode	6.50638	0.813339
PFAS	82_FtS	Spheroid	10	BMC Distribution	LCRD	1.84619	0.266276
PFAS	82_FtS	Spheroid	1	Gene Set (Pathway)	GO	0.859062	-0.0659755
PFAS	82_FtS	Spheroid	1	Gene Set (Pathway)	Reactome	4.85554	0.686238
PFAS	82_FtS	Spheroid	1	Gene Set (Pathway)	KEGG	0.995673	-0.00188327
PFAS	82_FtS	Spheroid	10	Gene Set (Pathway)	GO	1.91596	0.282386
PFAS	82_FtS	Spheroid	10	Gene Set (Pathway)	Reactome	2.05544	0.312905
PFAS	82_FtS	Spheroid	10	Gene Set (Pathway)	KEGG	2.05544	0.312905
PFAS	82_MonoPAP	Spheroid	1	BMC Distribution	25th Gene	65.3988	1.81557
PFAS	82_MonoPAP	Spheroid	1	BMC Distribution	5th Percentile	35.0317	1.54446
PFAS	82_MonoPAP	Spheroid	1	BMC Distribution	1st Mode	26.6687	1.426
PFAS	82_MonoPAP	Spheroid	1	BMC Distribution	LCRD	21.1611	1.32554
PFAS	82_MonoPAP	Spheroid	10	BMC Distribution	25th Gene	43.8788	1.64225
PFAS	82_MonoPAP	Spheroid	10	BMC Distribution	5th Percentile	15.9278	1.20216
PFAS	82_MonoPAP	Spheroid	10	BMC Distribution	1st Mode	56.351	1.7509
PFAS	82_MonoPAP	Spheroid	10	BMC Distribution	LCRD	11.9752	1.07828
PFAS	82_MonoPAP	Spheroid	1	Gene Set (Pathway)	GO	61.6329	1.78981
PFAS	82_MonoPAP	Spheroid	1	Gene Set (Pathway)	Reactome	67.9542	1.83222
PFAS	82_MonoPAP	Spheroid	1	Gene Set (Pathway)	KEGG	66.6522	1.82381
PFAS	82_MonoPAP	Spheroid	10	Gene Set (Pathway)	GO	26.8634	1.42916
PFAS	82_MonoPAP	Spheroid	10	Gene Set (Pathway)	Reactome	26.8634	1.42916
PFAS	82_MonoPAP	Spheroid	10	Gene Set (Pathway)	KEGG	46.9367	1.67151
Ramaiahgari	AFB1	HepaRG_D	4	BMC Distribution	25th Gene	0.0429565	-1.36697
Ramaiahgari	AFB1	HepaRG_D	4	BMC Distribution	5th Percentile	0.0588514	-1.23024
Ramaiahgari	AFB1	HepaRG_D	4	BMC Distribution	1st Mode	0.207461	-0.683064
Ramaiahgari	AFB1	HepaRG_D	4	BMC Distribution	LCRD	0.0173406	-1.76094
Ramaiahgari	AFB1	HepaRG_P	4	BMC Distribution	25th Gene	0.0163466	-1.78657
Ramaiahgari	AFB1	HepaRG_P	4	BMC Distribution	5th Percentile	0.0204796	-1.68868
Ramaiahgari	AFB1	HepaRG_P	4	BMC Distribution	1st Mode	0.0519317	-1.28457
Ramaiahgari	AFB1	HepaRG_P	4	BMC Distribution	LCRD	0.00717338	-2.14428
Buick	AFB1	HepaRG_P	2	BMC Distribution	25th Gene	0.819501	-0.0864505
Buick	AFB1	HepaRG_P	2	BMC Distribution	5th Percentile	0.94368	-0.0251752
Buick	AFB1	HepaRG_P	2	BMC Distribution	1st Mode	2.49515	0.397097
Buick	AFB1	HepaRG_P	2	BMC Distribution	LCRD	0.372235	-0.429183
Ramaiahgari	Aflotoxin B1	HepaRG_D	4	Gene Set (Pathway)	Reactome	0.0307557	-1.51207
Ramaiahgari	Aflotoxin B1	HepaRG_D	4	Gene Set (Pathway)	GO	0.046736	-1.33035
Ramaiahgari	Aflotoxin B1	HepaRG_D	4	Gene Set (Pathway)	KEGG	0.121122	-0.916777
Ramaiahgari	Aflotoxin B1	HepaRG_P	4	Gene Set (Pathway)	GO	0.0174185	-1.75899
Ramaiahgari	Aflotoxin B1	HepaRG_P	4	Gene Set (Pathway)	Reactome	0.0166897	-1.77755
Ramaiahgari	Aflotoxin B1	HepaRG_P	4	Gene Set (Pathway)	KEGG	0.0273796	-1.56257
Buick	Aflotoxin B1	HepaRG_P	2	Gene Set (Pathway)	GO	0.766455	-0.115513
Buick	Aflotoxin B1	HepaRG_P	2	Gene Set (Pathway)	Reactome	0.963285	-0.0162452
Buick	Aflotoxin B1	HepaRG_P	2	Gene Set (Pathway)	KEGG	0.892127	-0.0495733
Harrill	Amiodarone_HCl	MCF7	0.25	BMC Distribution	25th Gene	13.8551	1.14161
Harrill	Amiodarone_HCl	MCF7	0.25	BMC Distribution	5th Percentile	26.9671	1.43083
Harrill	Amiodarone_HCl	MCF7	0.25	BMC Distribution	1st Mode	42.7753	1.63119
Harrill	Amiodarone_HCl	MCF7	0.25	BMC Distribution	LCRD	1.01967	0.00845964
Harrill	Amiodarone_HCl	MCF7	0.25	Gene Set (Pathway)	GO	20.8524	1.31916
Harrill	Amiodarone_HCl	MCF7	0.25	Gene Set (Pathway)	Reactome	24.1938	1.3837
Harrill	Amiodarone_HCl	MCF7	0.25	Gene Set (Pathway)	KEGG	29.3361	1.4674
Ramaiahgari	APAP	HepaRG_D	4	BMC Distribution	25th Gene	295.072	2.46993
Ramaiahgari	APAP	HepaRG_D	4	BMC Distribution	5th Percentile	284.367	2.45388
Ramaiahgari	APAP	HepaRG_D	4	BMC Distribution	1st Mode	744.737	2.872
Ramaiahgari	APAP	HepaRG_D	4	BMC Distribution	LCRD	141.601	2.15107
Ramaiahgari	APAP	HepaRG_P	4	BMC Distribution	25th Gene	263.243	2.42036
Ramaiahgari	APAP	HepaRG_P	4	BMC Distribution	5th Percentile	289.309	2.46136
Ramaiahgari	APAP	HepaRG_P	4	BMC Distribution	1st Mode	518.164	2.71447
Ramaiahgari	APAP	HepaRG_P	4	BMC Distribution	LCRD	114.868	2.0602
Ramaiahgari	APAP	HepaRG_D	4	Gene Set (Pathway)	GO	0.873168	-0.0589022
Ramaiahgari	APAP	HepaRG_D	4	Gene Set (Pathway)	Reactome	319.783	2.50486
Ramaiahgari	APAP	HepaRG_D	4	Gene Set (Pathway)	KEGG	366.12	2.56362
Ramaiahgari	APAP	HepaRG_P	4	Gene Set (Pathway)	GO	241.629	2.38315
Ramaiahgari	APAP	HepaRG_P	4	Gene Set (Pathway)	Reactome	278.792	2.44528
Ramaiahgari	APAP	HepaRG_P	4	Gene Set (Pathway)	KEGG	289.309	2.46136
Ramaiahgari	Aspirin	HepaRG_D	4	BMC Distribution	25th Gene
Ramaiahgari	Aspirin	HepaRG_D	4	BMC Distribution	5th Percentile	0.00450723	-2.34609
Ramaiahgari	Aspirin	HepaRG_D	4	BMC Distribution	1st Mode	13.3513	1.12552
Ramaiahgari	Aspirin	HepaRG_D	4	BMC Distribution	LCRD	64.6306	1.81044
Ramaiahgari	Aspirin	HepaRG_P	4	BMC Distribution	25th Gene
Ramaiahgari	Aspirin	HepaRG_P	4	BMC Distribution	5th Percentile
Ramaiahgari	Aspirin	HepaRG_P	4	BMC Distribution	1st Mode
Ramaiahgari	Aspirin	HepaRG_P	4	BMC Distribution	LCRD
Ramaiahgari	Aspirin	HepaRG_D	4	Gene Set (Pathway)	GO	0.0473131	-1.32502
Ramaiahgari	Aspirin	HepaRG_D	4	Gene Set (Pathway)	Reactome
Ramaiahgari	Aspirin	HepaRG_D	4	Gene Set (Pathway)	KEGG
Ramaiahgari	Aspirin	HepaRG_P	4	Gene Set (Pathway)	GO
Ramaiahgari	Aspirin	HepaRG_P	4	Gene Set (Pathway)	Reactome
Ramaiahgari	Aspirin	HepaRG_P	4	Gene Set (Pathway)	KEGG
Harrill	Atrazine	MCF7	0.25	BMC Distribution	25th Gene	54.1771	1.73382
Harrill	Atrazine	MCF7	0.25	BMC Distribution	5th Percentile	8.59129	0.934058
Harrill	Atrazine	MCF7	0.25	BMC Distribution	1st Mode	18.2412	1.26105
Harrill	Atrazine	MCF7	0.25	BMC Distribution	LCRD	8.59129	0.934058
Harrill	Atrazine	MCF7	0.25	Gene Set (Pathway)	GO
Harrill	Atrazine	MCF7	0.25	Gene Set (Pathway)	Reactome
Harrill	Atrazine	MCF7	0.25	Gene Set (Pathway)	KEGG
Ramaiahgari	B[a]P	HepaRG_D	4	BMC Distribution	25th Gene	0.242251	-0.615734
Ramaiahgari	B[a]P	HepaRG_D	4	BMC Distribution	5th Percentile	0.297181	-0.526979
Ramaiahgari	B[a]P	HepaRG_D	4	BMC Distribution	1st Mode	0.639352	-0.19426
Ramaiahgari	B[a]P	HepaRG_D	4	BMC Distribution	LCRD	0.0795431	-1.0994
Ramaiahgari	B[a]P	HepaRG_P	4	BMC Distribution	25th Gene	0.0818877	-1.08678
Ramaiahgari	B[a]P	HepaRG_P	4	BMC Distribution	5th Percentile	0.0961942	-1.01685
Ramaiahgari	B[a]P	HepaRG_P	4	BMC Distribution	1st Mode	0.253758	-0.59558
Ramaiahgari	B[a]P	HepaRG_P	4	BMC Distribution	LCRD	0.0542554	-1.26556
Buick	B[a]P	HepaRG_P	2	BMC Distribution	25th Gene	0.270111	-0.568458
Buick	B[a]P	HepaRG_P	2	BMC Distribution	5th Percentile	0.305868	-0.514466
Buick	B[a]P	HepaRG_P	2	BMC Distribution	1st Mode	1.08566	0.0356929
Buick	B[a]P	HepaRG_P	2	BMC Distribution	LCRD	0.110805	-0.955441
Ramaiahgari	B[a]P	HepaRG_D	4	Gene Set (Pathway)	GO	0.242132	-0.615948
Ramaiahgari	B[a]P	HepaRG_D	4	Gene Set (Pathway)	Reactome	0.236472	-0.62622
Ramaiahgari	B[a]P	HepaRG_D	4	Gene Set (Pathway)	KEGG	0.337492	-0.471737
Ramaiahgari	B[a]P	HepaRG_P	4	Gene Set (Pathway)	GO	0.0862227	-1.06438
Ramaiahgari	B[a]P	HepaRG_P	4	Gene Set (Pathway)	Reactome	0.0897614	-1.04691
Ramaiahgari	B[a]P	HepaRG_P	4	Gene Set (Pathway)	KEGG	0.131468	-0.88118
Buick	B[a]P	HepaRG_P	2	Gene Set (Pathway)	GO	0.317609	-0.498107
Buick	B[a]P	HepaRG_P	2	Gene Set (Pathway)	Reactome	0.270111	-0.568458
Buick	B[a]P	HepaRG_P	2	Gene Set (Pathway)	KEGG	0.233815	-0.631128
Bisphenol	BADGE	MCF7	2	BMC Distribution	25th Gene	4.58028	0.660892
Bisphenol	BADGE	MCF7	2	BMC Distribution	5th Percentile	0.000945434	-3.02437
Bisphenol	BADGE	MCF7	2	BMC Distribution	1st Mode	0.0213088	-1.67144
Bisphenol	BADGE	MCF7	2	BMC Distribution	LCRD	2.15332	0.333109
Bisphenol	BADGE	MCF7	2	Gene Set (Pathway)	GO	5.43076	0.734861
Bisphenol	BADGE	MCF7	2	Gene Set (Pathway)	Reactome	9.20648	0.964094
Bisphenol	BADGE	MCF7	2	Gene Set (Pathway)	KEGG	0.00300016	-2.52286
Harrill	Bifenthrin	MCF7	0.25	BMC Distribution	25th Gene	17.8711	1.25215
Harrill	Bifenthrin	MCF7	0.25	BMC Distribution	5th Percentile	11.3008	1.05311
Harrill	Bifenthrin	MCF7	0.25	BMC Distribution	1st Mode	11.8108	1.07228
Harrill	Bifenthrin	MCF7	0.25	BMC Distribution	LCRD	4.3896	0.642425
Harrill	Bifenthrin	MCF7	0.25	Gene Set (Pathway)	GO	46.1682	1.66434
Harrill	Bifenthrin	MCF7	0.25	Gene Set (Pathway)	Reactome	11.3008	1.05311
Harrill	Bifenthrin	MCF7	0.25	Gene Set (Pathway)	KEGG	65.6714	1.81738
Bisphenol	Bis4CPS	MCF7	2	BMC Distribution	25th Gene	0.654298	-0.184224
Bisphenol	Bis4CPS	MCF7	2	BMC Distribution	5th Percentile	0.0077194	-2.11242
Bisphenol	Bis4CPS	MCF7	2	BMC Distribution	1st Mode	0.627322	-0.20251
Bisphenol	Bis4CPS	MCF7	2	BMC Distribution	LCRD	0.310957	-0.5073
Bisphenol	Bis4CPS	MCF7	2	Gene Set (Pathway)	GO	2.12458	0.327272
Bisphenol	Bis4CPS	MCF7	2	Gene Set (Pathway)	Reactome	4.01831	0.604043
Bisphenol	Bis4CPS	MCF7	2	Gene Set (Pathway)	KEGG	0.533017	-0.273259
Bisphenol	BPA	MCF7	2	BMC Distribution	25th Gene	0.152603	-0.816437
Bisphenol	BPA	MCF7	2	BMC Distribution	5th Percentile	0.00809859	-2.09159
Bisphenol	BPA	MCF7	2	BMC Distribution	1st Mode	0.777291	-0.109416
Bisphenol	BPA	MCF7	2	BMC Distribution	LCRD	0.152603	-0.816437
Harrill	BPA	MCF7	0.25	BMC Distribution	25th Gene	0.179364	-0.746265
Harrill	BPA	MCF7	0.25	BMC Distribution	5th Percentile	0.370431	-0.431293
Harrill	BPA	MCF7	0.25	BMC Distribution	1st Mode	12.9396	1.11192
Harrill	BPA	MCF7	0.25	BMC Distribution	LCRD	4.77849	0.679291
Bisphenol	BPA	MCF7	2	Gene Set (Pathway)	GO	0.00266275	-2.57467
Bisphenol	BPA	MCF7	2	Gene Set (Pathway)	Reactome	0.000370996	-3.43063
Bisphenol	BPA	MCF7	2	Gene Set (Pathway)	KEGG	4.00138	0.60221
Harrill	BPA	MCF7	0.25	Gene Set (Pathway)	GO	0.826986	-0.0825018
Harrill	BPA	MCF7	0.25	Gene Set (Pathway)	Reactome	9.74082	0.988596
Harrill	BPA	MCF7	0.25	Gene Set (Pathway)	KEGG	0.388733	-0.410349
Bisphenol	BPAF	MCF7	2	BMC Distribution	25th Gene	0.00849123	-2.07103
Bisphenol	BPAF	MCF7	2	BMC Distribution	5th Percentile	0.0105904	-1.97509
Bisphenol	BPAF	MCF7	2	BMC Distribution	1st Mode	0.110177	-0.957911
Bisphenol	BPAF	MCF7	2	BMC Distribution	LCRD	0.00466293	-2.33134
Bisphenol	BPAF	MCF7	2	Gene Set (Pathway)	GO	0.00701034	-2.15426
Bisphenol	BPAF	MCF7	2	Gene Set (Pathway)	Reactome	0.0161949	-1.79062
Bisphenol	BPAF	MCF7	2	Gene Set (Pathway)	KEGG	0.0198372	-1.70252
Bisphenol	BPAP	MCF7	2	BMC Distribution	25th Gene	0.408998	-0.388279
Bisphenol	BPAP	MCF7	2	BMC Distribution	5th Percentile	0.432842	-0.363671
Bisphenol	BPAP	MCF7	2	BMC Distribution	1st Mode	0.630134	-0.200567
Bisphenol	BPAP	MCF7	2	BMC Distribution	LCRD	0.181703	-0.740638
Bisphenol	BPAP	MCF7	2	Gene Set (Pathway)	GO	0.426896	-0.369678
Bisphenol	BPAP	MCF7	2	Gene Set (Pathway)	Reactome	0.426896	-0.369678
Bisphenol	BPAP	MCF7	2	Gene Set (Pathway)	KEGG	0.819631	-0.0863816
Harrill	BPB	MCF7	0.25	BMC Distribution	25th Gene	4.90372	0.690526
Harrill	BPB	MCF7	0.25	BMC Distribution	5th Percentile	17.356	1.23945
Harrill	BPB	MCF7	0.25	BMC Distribution	1st Mode	14.3642	1.15728
Harrill	BPB	MCF7	0.25	BMC Distribution	LCRD	1.47825	0.169748
Harrill	BPB	MCF7	0.25	Gene Set (Pathway)	GO	8.22361	0.915063
Harrill	BPB	MCF7	0.25	Gene Set (Pathway)	Reactome	15.0166	1.17657
Harrill	BPB	MCF7	0.25	Gene Set (Pathway)	KEGG	15.0166	1.17657
Bisphenol	BPC	MCF7	2	BMC Distribution	25th Gene	0.0770031	-1.11349
Bisphenol	BPC	MCF7	2	BMC Distribution	5th Percentile	0.095693	-1.01912
Bisphenol	BPC	MCF7	2	BMC Distribution	1st Mode	0.412493	-0.384583
Bisphenol	BPC	MCF7	2	BMC Distribution	LCRD	0.0196429	-1.70679
Bisphenol	BPC	MCF7	2	Gene Set (Pathway)	GO	0.092784	-1.03253
Bisphenol	BPC	MCF7	2	Gene Set (Pathway)	Reactome	0.092784	-1.03253
Bisphenol	BPC	MCF7	2	Gene Set (Pathway)	KEGG	0.10901	-0.962534
Bisphenol	BPS_MAE	MCF7	2	BMC Distribution	25th Gene	6.10133	0.785425
Bisphenol	BPS_MAE	MCF7	2	BMC Distribution	5th Percentile	4.82416	0.683422
Bisphenol	BPS_MAE	MCF7	2	BMC Distribution	1st Mode	0.147853	-0.83017
Bisphenol	BPS_MAE	MCF7	2	BMC Distribution	LCRD	3.35653	0.525891
Bisphenol	BPS_MAE	MCF7	2	Gene Set (Pathway)	GO	5.93464	0.773394
Bisphenol	BPS_MAE	MCF7	2	Gene Set (Pathway)	Reactome	6.46084	0.810289
Bisphenol	BPS_MAE	MCF7	2	Gene Set (Pathway)	KEGG	6.52512	0.814589
Bisphenol	BPS_MPE	MCF7	2	BMC Distribution	25th Gene	4.99192	0.698268
Bisphenol	BPS_MPE	MCF7	2	BMC Distribution	5th Percentile	2.18963	0.340371
Bisphenol	BPS_MPE	MCF7	2	BMC Distribution	1st Mode	0.0789348	-1.10273
Bisphenol	BPS_MPE	MCF7	2	BMC Distribution	LCRD	1.94088	0.287999
Bisphenol	BPS_MPE	MCF7	2	Gene Set (Pathway)	GO	0.00173309	-2.76118
Bisphenol	BPS_MPE	MCF7	2	Gene Set (Pathway)	Reactome	6.19239	0.791858
Bisphenol	BPS_MPE	MCF7	2	Gene Set (Pathway)	KEGG	7.36962	0.867445
Bisphenol	BTUM	MCF7	2	BMC Distribution	25th Gene	5.88805	0.769971
Bisphenol	BTUM	MCF7	2	BMC Distribution	5th Percentile	2.24933	0.352053
Bisphenol	BTUM	MCF7	2	BMC Distribution	1st Mode	0.292053	-0.534539
Bisphenol	BTUM	MCF7	3	BMC Distribution	LCRD	1.07363	0.0308546
Bisphenol	BTUM	MCF7	2	Gene Set (Pathway)	GO	3.95757	0.597429
Bisphenol	BTUM	MCF7	2	Gene Set (Pathway)	Reactome	9.22925	0.965166
Bisphenol	BTUM	MCF7	2	Gene Set (Pathway)	KEGG
Harrill	Butafenacil	MCF7	0.25	BMC Distribution	25th Gene	34.4928	1.53773
Harrill	Butafenacil	MCF7	0.25	BMC Distribution	5th Percentile	25.4762	1.40613
Harrill	Butafenacil	MCF7	0.25	BMC Distribution	1st Mode	61.3654	1.78792
Harrill	Butafenacil	MCF7	0.25	BMC Distribution	LCRD	6.49938	0.812872
Harrill	Butafenacil	MCF7	0.25	Gene Set (Pathway)	GO	38.3713	1.58401
Harrill	Butafenacil	MCF7	0.25	Gene Set (Pathway)	Reactome	27.3362	1.43674
Harrill	Butafenacil	MCF7	0.25	Gene Set (Pathway)	KEGG	62.1723	1.7936
Ramaiahgari	caffeine	HepaRG_D	4	BMC Distribution	25th Gene
Ramaiahgari	caffeine	HepaRG_D	4	BMC Distribution	5th Percentile	61.3163	1.78758
Ramaiahgari	caffeine	HepaRG_D	4	BMC Distribution	1st Mode	78.4066	1.89435
Ramaiahgari	caffeine	HepaRG_D	4	BMC Distribution	LCRD	72.1179	1.85804
Ramaiahgari	caffeine	HepaRG_P	4	BMC Distribution	25th Gene
Ramaiahgari	caffeine	HepaRG_P	4	BMC Distribution	5th Percentile
Ramaiahgari	caffeine	HepaRG_P	4	BMC Distribution	1st Mode
Ramaiahgari	caffeine	HepaRG_P	4	BMC Distribution	LCRD
Ramaiahgari	caffeine	HepaRG_D	4	Gene Set (Pathway)	GO	82.5451	1.91669
Ramaiahgari	caffeine	HepaRG_D	4	Gene Set (Pathway)	Reactome
Ramaiahgari	caffeine	HepaRG_D	4	Gene Set (Pathway)	KEGG	79.6124	1.90098
Ramaiahgari	caffeine	HepaRG_P	4	Gene Set (Pathway)	GO
Ramaiahgari	caffeine	HepaRG_P	4	Gene Set (Pathway)	Reactome
Ramaiahgari	caffeine	HepaRG_P	4	Gene Set (Pathway)	KEGG
Ramaiahgari	CDCA	HepaRG_D	4	BMC Distribution	25th Gene	55.016	1.74049
Ramaiahgari	CDCA	HepaRG_D	4	BMC Distribution	5th Percentile	43.7484	1.64096
Ramaiahgari	CDCA	HepaRG_D	4	BMC Distribution	1st Mode	88.9653	1.94922
Ramaiahgari	CDCA	HepaRG_D	4	BMC Distribution	LCRD	14.5099	1.16166
Ramaiahgari	CDCA	HepaRG_P	4	BMC Distribution	25th Gene	32.9597	1.51798
Ramaiahgari	CDCA	HepaRG_P	4	BMC Distribution	5th Percentile	37.7716	1.57717
Ramaiahgari	CDCA	HepaRG_P	4	BMC Distribution	1st Mode	124.589	2.09548
Ramaiahgari	CDCA	HepaRG_P	4	BMC Distribution	LCRD	8.61504	0.935257
Ramaiahgari	CDCA	HepaRG_D	4	Gene Set (Pathway)	GO	18.8614	1.27557
Ramaiahgari	CDCA	HepaRG_D	4	Gene Set (Pathway)	Reactome	53.252	1.72634
Ramaiahgari	CDCA	HepaRG_D	4	Gene Set (Pathway)	KEGG	43.7484	1.64096
Ramaiahgari	CDCA	HepaRG_P	4	Gene Set (Pathway)	GO	15.4302	1.18837
Ramaiahgari	CDCA	HepaRG_P	4	Gene Set (Pathway)	Reactome	15.4302	1.18837
Ramaiahgari	CDCA	HepaRG_P	4	Gene Set (Pathway)	KEGG	17.6469	1.24667
Buick	Cisplatin	HepaRG_P	2	BMC Distribution	25th Gene	1.11983	0.0491521
Buick	Cisplatin	HepaRG_P	2	BMC Distribution	5th Percentile	1.37211	0.137389
Buick	Cisplatin	HepaRG_P	2	BMC Distribution	1st Mode	4.12843	0.615785
Buick	Cisplatin	HepaRG_P	2	BMC Distribution	LCRD	0.598916	-0.222634
Buick	Cisplatin	HepaRG_P	2	Gene Set (Pathway)	GO	0.769685	-0.113687
Buick	Cisplatin	HepaRG_P	2	Gene Set (Pathway)	Reactome	1.39304	0.143964
Buick	Cisplatin	HepaRG_P	2	Gene Set (Pathway)	KEGG	2.54447	0.405597
Harrill	Cladribine	MCF7	0.25	BMC Distribution	25th Gene	5.73218	0.75832
Harrill	Cladribine	MCF7	0.25	BMC Distribution	5th Percentile	5.98568	0.777113
Harrill	Cladribine	MCF7	0.25	BMC Distribution	1st Mode	11.9086	1.07586
Harrill	Cladribine	MCF7	0.25	BMC Distribution	LCRD	1.22673	0.088749
Harrill	Cladribine	MCF7	0.25	Gene Set (Pathway)	GO	2.15421	0.333288
Harrill	Cladribine	MCF7	0.25	Gene Set (Pathway)	Reactome	12.7033	1.10392
Harrill	Cladribine	MCF7	0.25	Gene Set (Pathway)	KEGG	16.5594	1.21904
Harrill	Clofibrate	MCF7	0.25	BMC Distribution	25th Gene	52.8243	1.72283
Harrill	Clofibrate	MCF7	0.25	BMC Distribution	5th Percentile	12.692	1.10353
Harrill	Clofibrate	MCF7	0.25	BMC Distribution	1st Mode	12.7944	1.10702
Harrill	Clofibrate	MCF7	0.25	BMC Distribution	LCRD	8.17145	0.912299
Harrill	Clofibrate	MCF7	0.25	Gene Set (Pathway)	GO	49.9114	1.6982
Harrill	Clofibrate	MCF7	0.25	Gene Set (Pathway)	Reactome
Harrill	Clofibrate	MCF7	0.25	Gene Set (Pathway)	KEGG	54.8871	1.73947
Harrill	Clomiphene_Cit	MCF7	0.25	BMC Distribution	25th Gene	0.239712	-0.62031
Harrill	Clomiphene_Cit	MCF7	0.25	BMC Distribution	5th Percentile	0.63245	-0.198974
Harrill	Clomiphene_Cit	MCF7	0.25	BMC Distribution	1st Mode	0.538639	-0.268702
Harrill	Clomiphene_Cit	MCF7	0.25	BMC Distribution	LCRD	1.68363	0.226247
Harrill	Clomiphene_Cit	MCF7	0.25	Gene Set (Pathway)	GO	0.279338	-0.55387
Harrill	Clomiphene_Cit	MCF7	0.25	Gene Set (Pathway)	Reactome	2.74423	0.43842
Harrill	Clomiphene_Cit	MCF7	0.25	Gene Set (Pathway)	KEGG	2.82507	0.451029
Ramaiahgari	CPZ	HepaRG_D	4	BMC Distribution	25th Gene	4.14482	0.617506
Ramaiahgari	CPZ	HepaRG_D	4	BMC Distribution	5th Percentile	4.92841	0.692707
Ramaiahgari	CPZ	HepaRG_D	4	BMC Distribution	1st Mode	11.8903	1.07519
Ramaiahgari	CPZ	HepaRG_D	4	BMC Distribution	LCRD	1.47193	0.167887
Ramaiahgari	CPZ	HepaRG_P	4	BMC Distribution	25th Gene	0.55846	-0.253008
Ramaiahgari	CPZ	HepaRG_P	4	BMC Distribution	5th Percentile	0.0715631	-1.14531
Ramaiahgari	CPZ	HepaRG_P	4	BMC Distribution	1st Mode	0.731155	-0.13599
Ramaiahgari	CPZ	HepaRG_P	4	BMC Distribution	LCRD	0.296511	-0.527959
Ramaiahgari	CPZ	HepaRG_D	4	Gene Set (Pathway)	GO	2.28692	0.35925
Ramaiahgari	CPZ	HepaRG_D	4	Gene Set (Pathway)	Reactome	2.28692	0.35925
Ramaiahgari	CPZ	HepaRG_D	4	Gene Set (Pathway)	KEGG	8.19773	0.913694
Ramaiahgari	CPZ	HepaRG_P	4	Gene Set (Pathway)	GO	0.300195	-0.522597
Ramaiahgari	CPZ	HepaRG_P	4	Gene Set (Pathway)	Reactome	0.300195	-0.522597
Ramaiahgari	CPZ	HepaRG_P	4	Gene Set (Pathway)	KEGG	0.331923	-0.478963
Harrill	Cyanazine	MCF7	0.25	BMC Distribution	25th Gene	10.6776	1.02847
Harrill	Cyanazine	MCF7	0.25	BMC Distribution	5th Percentile	21.5177	1.3328
Harrill	Cyanazine	MCF7	0.25	BMC Distribution	1st Mode	1.33504	0.125494
Harrill	Cyanazine	MCF7	0.25	BMC Distribution	LCRD	5.20177	0.716151
Harrill	Cyanazine	MCF7	0.25	Gene Set (Pathway)	GO	16.7169	1.22316
Harrill	Cyanazine	MCF7	0.25	Gene Set (Pathway)	Reactome	28.9776	1.46206
Harrill	Cyanazine	MCF7	0.25	Gene Set (Pathway)	KEGG	16.7169	1.22316
Harrill	Cycloheximide	MCF7	0.25	BMC Distribution	25th Gene	0.0321822	-1.49238
Harrill	Cycloheximide	MCF7	0.25	BMC Distribution	5th Percentile	0.0413677	-1.38334
Harrill	Cycloheximide	MCF7	0.25	BMC Distribution	1st Mode	1.11507	0.0473024
Harrill	Cycloheximide	MCF7	0.25	BMC Distribution	LCRD	0.0140957	-1.85091
Harrill	Cycloheximide	MCF7	0.25	Gene Set (Pathway)	GO	0.021306	-1.6715
Harrill	Cycloheximide	MCF7	0.25	Gene Set (Pathway)	Reactome	0.0688374	-1.16218
Harrill	Cycloheximide	MCF7	0.25	Gene Set (Pathway)	KEGG	0.0645642	-1.19001
Ramaiahgari	Cyclophosphamide	HepaRG_D	4	BMC Distribution	25th Gene
Ramaiahgari	Cyclophosphamide	HepaRG_D	4	BMC Distribution	5th Percentile	0.0134623	-1.87088
Ramaiahgari	Cyclophosphamide	HepaRG_D	4	BMC Distribution	1st Mode	45.1322	1.65449
Ramaiahgari	Cyclophosphamide	HepaRG_D	4	BMC Distribution	LCRD	28.9952	1.46233
Ramaiahgari	Cyclophosphamide	HepaRG_P	4	BMC Distribution	25th Gene
Ramaiahgari	Cyclophosphamide	HepaRG_P	4	BMC Distribution	5th Percentile
Ramaiahgari	Cyclophosphamide	HepaRG_P	4	BMC Distribution	1st Mode
Ramaiahgari	Cyclophosphamide	HepaRG_P	4	BMC Distribution	LCRD
Buick	Cyclophosphamide	HepaRG_P	2	BMC Distribution	25th Gene	868.44	2.93874
Buick	Cyclophosphamide	HepaRG_P	2	BMC Distribution	5th Percentile	804.31	2.90542
Buick	Cyclophosphamide	HepaRG_P	2	BMC Distribution	1st Mode	1905.11	3.27992
Buick	Cyclophosphamide	HepaRG_P	2	BMC Distribution	LCRD	274.548	2.43862
Ramaiahgari	Cyclophosphamide	HepaRG_D	4	Gene Set (Pathway)	GO	38.7645	1.58843
Ramaiahgari	Cyclophosphamide	HepaRG_D	4	Gene Set (Pathway)	Reactome	38.7645	1.58843
Ramaiahgari	Cyclophosphamide	HepaRG_D	4	Gene Set (Pathway)	KEGG	38.7645	1.58843
Ramaiahgari	Cyclophosphamide	HepaRG_P	4	Gene Set (Pathway)	GO
Ramaiahgari	Cyclophosphamide	HepaRG_P	4	Gene Set (Pathway)	Reactome
Ramaiahgari	Cyclophosphamide	HepaRG_P	4	Gene Set (Pathway)	KEGG
Buick	Cyclophosphamide	HepaRG_P	2	Gene Set (Pathway)	GO	414.854	2.6179
Buick	Cyclophosphamide	HepaRG_P	2	Gene Set (Pathway)	Reactome	589.736	2.77066
Buick	Cyclophosphamide	HepaRG_P	2	Gene Set (Pathway)	KEGG	512.861	2.71
Harrill	Cypermethrin	MCF7	0.25	BMC Distribution	25th Gene	4.15815	0.6189
Harrill	Cypermethrin	MCF7	0.25	BMC Distribution	5th Percentile	4.15815	0.6189
Harrill	Cypermethrin	MCF7	0.25	BMC Distribution	1st Mode	12.1394	1.0842
Harrill	Cypermethrin	MCF7	0.25	BMC Distribution	LCRD	1.27049	0.103971
Harrill	Cypermethrin	MCF7	0.25	Gene Set (Pathway)	GO	7.66125	0.8843
Harrill	Cypermethrin	MCF7	0.25	Gene Set (Pathway)	Reactome	14.9242	1.17389
Harrill	Cypermethrin	MCF7	0.25	Gene Set (Pathway)	KEGG	14.2578	1.15405
Harrill	Cyproconazole	MCF7	0.25	BMC Distribution	25th Gene	54.2841	1.73467
Harrill	Cyproconazole	MCF7	0.25	BMC Distribution	5th Percentile	8.44459	0.926579
Harrill	Cyproconazole	MCF7	0.25	BMC Distribution	1st Mode	17.5561	1.24443
Harrill	Cyproconazole	MCF7	0.25	BMC Distribution	LCRD	8.33756	0.921039
Harrill	Cyproconazole	MCF7	0.25	Gene Set (Pathway)	GO
Harrill	Cyproconazole	MCF7	0.25	Gene Set (Pathway)	Reactome
Harrill	Cyproconazole	MCF7	0.25	Gene Set (Pathway)	KEGG
Harrill	Cyproterone_Ace	MCF7	0.25	BMC Distribution	25th Gene	19.8087	1.29686
Harrill	Cyproterone_Ace	MCF7	0.25	BMC Distribution	5th Percentile	28.6268	1.45677
Harrill	Cyproterone_Ace	MCF7	0.25	BMC Distribution	1st Mode	61.6947	1.79025
Harrill	Cyproterone_Ace	MCF7	0.25	BMC Distribution	LCRD	5.85067	0.767206
Harrill	Cyproterone_Ace	MCF7	0.25	Gene Set (Pathway)	GO	20.5177	1.31213
Harrill	Cyproterone_Ace	MCF7	0.25	Gene Set (Pathway)	Reactome	23.6909	1.37458
Harrill	Cyproterone_Ace	MCF7	0.25	Gene Set (Pathway)	KEGG	34.946	1.5434
Buick	Cyt-Arabinoside	HepaRG_P	2	BMC Distribution	25th Gene	4.525	0.655619
Buick	Cyt-Arabinoside	HepaRG_P	2	BMC Distribution	5th Percentile	1.68426	0.226409
Buick	Cyt-Arabinoside	HepaRG_P	2	BMC Distribution	1st Mode	9.26046	0.966632
Buick	Cyt-Arabinoside	HepaRG_P	2	BMC Distribution	LCRD	0.582181	-0.234942
Buick	Cyt-Arabinoside	HepaRG_P	2	Gene Set (Pathway)	GO	1.37661	0.138811
Buick	Cyt-Arabinoside	HepaRG_P	2	Gene Set (Pathway)	Reactome	2.83226	0.452133
Buick	Cyt-Arabinoside	HepaRG_P	2	Gene Set (Pathway)	KEGG	3.18767	0.503473
Bisphenol	D8	MCF7	2	BMC Distribution	25th Gene	3.83128	0.583344
Bisphenol	D8	MCF7	2	BMC Distribution	5th Percentile	3.49923	0.543972
Bisphenol	D8	MCF7	2	BMC Distribution	1st Mode	0.227804	-0.642439
Bisphenol	D8	MCF7	2	BMC Distribution	LCRD	1.50377	0.177181
Bisphenol	D8	MCF7	2	Gene Set (Pathway)	GO	2.26211	0.354514
Bisphenol	D8	MCF7	2	Gene Set (Pathway)	Reactome	3.8748	0.588249
Bisphenol	D8	MCF7	2	Gene Set (Pathway)	KEGG	4.62374	0.664993
Bisphenol	Dex	MCF7	2	BMC Distribution	25th Gene	0.0347363	-1.45922
Bisphenol	Dex	MCF7	2	BMC Distribution	5th Percentile	0.002182	-2.66115
Bisphenol	Dex	MCF7	2	BMC Distribution	1st Mode	0.0259486	-1.58589
Bisphenol	Dex	MCF7	2	BMC Distribution	LCRD	0.276649	-0.558071
Bisphenol	Dex	MCF7	2	Gene Set (Pathway)	GO	0.00471964	-2.32609
Bisphenol	Dex	MCF7	2	Gene Set (Pathway)	Reactome
Bisphenol	Dex	MCF7	2	Gene Set (Pathway)	KEGG	0.0983582	-1.00719
Ramaiahgari	Diphenhydramine	HepaRG_D	4	BMC Distribution	25th Gene	19.19	1.28307
Ramaiahgari	Diphenhydramine	HepaRG_D	4	BMC Distribution	5th Percentile	15.3905	1.18725
Ramaiahgari	Diphenhydramine	HepaRG_D	4	BMC Distribution	1st Mode	34.6029	1.53911
Ramaiahgari	Diphenhydramine	HepaRG_D	4	BMC Distribution	LCRD	9.23193	0.965293
Ramaiahgari	Diphenhydramine	HepaRG_P	4	BMC Distribution	25th Gene	8.80353	0.944657
Ramaiahgari	Diphenhydramine	HepaRG_P	4	BMC Distribution	5th Percentile	8.22181	0.914967
Ramaiahgari	Diphenhydramine	HepaRG_P	4	BMC Distribution	1st Mode	23.0519	1.36271
Ramaiahgari	Diphenhydramine	HepaRG_P	4	BMC Distribution	LCRD	4.15365	0.61843
Ramaiahgari	Diphenhydramine	HepaRG_D	4	Gene Set (Pathway)	GO	11.1361	1.04673
Ramaiahgari	Diphenhydramine	HepaRG_D	4	Gene Set (Pathway)	Reactome	24.1028	1.38207
Ramaiahgari	Diphenhydramine	HepaRG_D	4	Gene Set (Pathway)	KEGG	15.3905	1.18725
Ramaiahgari	Diphenhydramine	HepaRG_P	4	Gene Set (Pathway)	GO	4.74733	0.676449
Ramaiahgari	Diphenhydramine	HepaRG_P	4	Gene Set (Pathway)	Reactome	8.33652	0.920985
Ramaiahgari	Diphenhydramine	HepaRG_P	4	Gene Set (Pathway)	KEGG	6.13119	0.787545
Ramaiahgari	DMN	HepaRG_D	4	BMC Distribution	25th Gene
Ramaiahgari	DMN	HepaRG_D	4	BMC Distribution	5th Percentile
Ramaiahgari	DMN	HepaRG_D	4	BMC Distribution	1st Mode
Ramaiahgari	DMN	HepaRG_D	4	BMC Distribution	LCRD
Ramaiahgari	DMN	HepaRG_P	4	BMC Distribution	25th Gene
Ramaiahgari	DMN	HepaRG_P	4	BMC Distribution	5th Percentile	0.0412031	-1.38507
Ramaiahgari	DMN	HepaRG_P	4	BMC Distribution	1st Mode	1.1997	0.0790717
Ramaiahgari	DMN	HepaRG_P	4	BMC Distribution	LCRD	203.144	2.3078
Ramaiahgari	DMN	HepaRG_D	4	Gene Set (Pathway)	GO
Ramaiahgari	DMN	HepaRG_D	4	Gene Set (Pathway)	Reactome
Ramaiahgari	DMN	HepaRG_D	4	Gene Set (Pathway)	KEGG
Ramaiahgari	DMN	HepaRG_P	4	Gene Set (Pathway)	GO	280.627	2.44813
Ramaiahgari	DMN	HepaRG_P	4	Gene Set (Pathway)	Reactome
Ramaiahgari	DMN	HepaRG_P	4	Gene Set (Pathway)	KEGG
Bisphenol	Estradiol	MCF7	2	BMC Distribution	25th Gene	1.51e-06	-5.82102
Bisphenol	Estradiol	MCF7	2	BMC Distribution	5th Percentile	1.11e-06	-5.95468
Bisphenol	Estradiol	MCF7	2	BMC Distribution	1st Mode	8.63e-05	-4.06399
Bisphenol	Estradiol	MCF7	2	BMC Distribution	LCRD	3.02e-07	-6.51999
Bisphenol	Estradiol	MCF7	2	Gene Set (Pathway)	GO	2.14e-06	-5.66959
Bisphenol	Estradiol	MCF7	2	Gene Set (Pathway)	Reactome	2.27e-06	-5.64397
Bisphenol	Estradiol	MCF7	2	Gene Set (Pathway)	KEGG	3.68e-06	-5.43415
Buick	Eugenol	HepaRG_P	2	BMC Distribution	25th Gene	121.595	2.08492
Buick	Eugenol	HepaRG_P	2	BMC Distribution	5th Percentile	134.843	2.12983
Buick	Eugenol	HepaRG_P	2	BMC Distribution	1st Mode	438.055	2.64153
Buick	Eugenol	HepaRG_P	2	BMC Distribution	LCRD	54.5536	1.73682
Buick	Eugenol	HepaRG_P	2	Gene Set (Pathway)	GO	92.6982	1.96707
Buick	Eugenol	HepaRG_P	2	Gene Set (Pathway)	Reactome	96.9535	1.98656
Buick	Eugenol	HepaRG_P	2	Gene Set (Pathway)	KEGG	93.8639	1.9725
Harrill	Farglitazar	MCF7	0.25	BMC Distribution	25th Gene	28.8534	1.4602
Harrill	Farglitazar	MCF7	0.25	BMC Distribution	5th Percentile	28.6209	1.45668
Harrill	Farglitazar	MCF7	0.25	BMC Distribution	1st Mode	15.7877	1.19832
Harrill	Farglitazar	MCF7	0.25	BMC Distribution	LCRD	10.4721	1.02003
Harrill	Farglitazar	MCF7	0.25	Gene Set (Pathway)	GO	22.4069	1.35038
Harrill	Farglitazar	MCF7	0.25	Gene Set (Pathway)	Reactome	33.8423	1.52946
Harrill	Farglitazar	MCF7	0.25	Gene Set (Pathway)	KEGG	37.5046	1.57408
Harrill	Fenofibrate	MCF7	0.25	BMC Distribution	25th Gene	12.5168	1.09749
Harrill	Fenofibrate	MCF7	0.25	BMC Distribution	5th Percentile	10.7787	1.03257
Harrill	Fenofibrate	MCF7	0.25	BMC Distribution	1st Mode	42.933	1.63279
Harrill	Fenofibrate	MCF7	0.25	BMC Distribution	LCRD	6.0722	0.783346
Harrill	Fenofibrate	MCF7	0.25	Gene Set (Pathway)	GO	9.13006	0.960474
Harrill	Fenofibrate	MCF7	0.25	Gene Set (Pathway)	Reactome	31.6624	1.50054
Harrill	Fenofibrate	MCF7	0.25	Gene Set (Pathway)	KEGG	33.2629	1.52196
Harrill	Fenpyroximate	MCF7	0.25	BMC Distribution	25th Gene	2.51037	0.399738
Harrill	Fenpyroximate	MCF7	0.25	BMC Distribution	5th Percentile	9.28098	0.967594
Harrill	Fenpyroximate	MCF7	0.25	BMC Distribution	1st Mode	13.4623	1.12912
Harrill	Fenpyroximate	MCF7	0.25	BMC Distribution	LCRD	2.37704	0.376036
Harrill	Fenpyroximate	MCF7	0.25	Gene Set (Pathway)	GO	0.0476333	-1.32209
Harrill	Fenpyroximate	MCF7	0.25	Gene Set (Pathway)	Reactome	6.94708	0.841802
Harrill	Fenpyroximate	MCF7	0.25	Gene Set (Pathway)	KEGG	14.5674	1.16338
Ramaiahgari	FFA	HepaRG_D	4	BMC Distribution	25th Gene	75.2347	1.87642
Ramaiahgari	FFA	HepaRG_D	4	BMC Distribution	5th Percentile	3.36239	0.526648
Ramaiahgari	FFA	HepaRG_D	4	BMC Distribution	1st Mode	134.81	2.12972
Ramaiahgari	FFA	HepaRG_D	4	BMC Distribution	LCRD	25.6557	1.40918
Ramaiahgari	FFA	HepaRG_P	4	BMC Distribution	25th Gene	126.339	2.10154
Ramaiahgari	FFA	HepaRG_P	4	BMC Distribution	5th Percentile	52.1357	1.71714
Ramaiahgari	FFA	HepaRG_P	4	BMC Distribution	1st Mode	151.538	2.18052
Ramaiahgari	FFA	HepaRG_P	4	BMC Distribution	LCRD	50.1531	1.7003
Ramaiahgari	FFA	HepaRG_D	4	Gene Set (Pathway)	GO	2.55634	0.407619
Ramaiahgari	FFA	HepaRG_D	4	Gene Set (Pathway)	Reactome	34.4712	1.53746
Ramaiahgari	FFA	HepaRG_D	4	Gene Set (Pathway)	KEGG	36.1371	1.55795
Ramaiahgari	FFA	HepaRG_P	4	Gene Set (Pathway)	GO	71.513	1.85438
Ramaiahgari	FFA	HepaRG_P	4	Gene Set (Pathway)	Reactome	115.374	2.06211
Ramaiahgari	FFA	HepaRG_P	4	Gene Set (Pathway)	KEGG	103.135	2.01341
Harrill	Flutamide	MCF7	0.25	BMC Distribution	25th Gene	12.8912	1.11029
Harrill	Flutamide	MCF7	0.25	BMC Distribution	5th Percentile	14.5134	1.16177
Harrill	Flutamide	MCF7	0.25	BMC Distribution	1st Mode	56.2862	1.7504
Harrill	Flutamide	MCF7	0.25	BMC Distribution	LCRD	6.51129	0.813667
Harrill	Flutamide	MCF7	0.25	Gene Set (Pathway)	GO	3.65425	0.562798
Harrill	Flutamide	MCF7	0.25	Gene Set (Pathway)	Reactome	21.3133	1.32865
Harrill	Flutamide	MCF7	0.25	Gene Set (Pathway)	KEGG	3.65425	0.562798
Harrill	Fomesafen	MCF7	0.25	BMC Distribution	25th Gene	46.6173	1.66855
Harrill	Fomesafen	MCF7	0.25	BMC Distribution	5th Percentile	15.4565	1.18911
Harrill	Fomesafen	MCF7	0.25	BMC Distribution	1st Mode	13.5498	1.13193
Harrill	Fomesafen	MCF7	0.25	BMC Distribution	LCRD	9.25278	0.966272
Harrill	Fomesafen	MCF7	0.25	Gene Set (Pathway)	GO	48.6743	1.6873
Harrill	Fomesafen	MCF7	0.25	Gene Set (Pathway)	Reactome	59.5781	1.77509
Harrill	Fomesafen	MCF7	0.25	Gene Set (Pathway)	KEGG
Harrill	Fulvestrant	MCF7	0.25	BMC Distribution	25th Gene	14.2166	1.1528
Harrill	Fulvestrant	MCF7	0.25	BMC Distribution	5th Percentile	0.0789496	-1.10265
Harrill	Fulvestrant	MCF7	0.25	BMC Distribution	1st Mode	11.2773	1.05221
Harrill	Fulvestrant	MCF7	0.25	BMC Distribution	LCRD	3.29845	0.51831
Harrill	Fulvestrant	MCF7	0.25	Gene Set (Pathway)	GO	14.2166	1.1528
Harrill	Fulvestrant	MCF7	0.25	Gene Set (Pathway)	Reactome	14.2166	1.1528
Harrill	Fulvestrant	MCF7	0.25	Gene Set (Pathway)	KEGG	14.2166	1.1528
Harrill	Imazalil	MCF7	0.25	BMC Distribution	25th Gene	4.58378	0.661224
Harrill	Imazalil	MCF7	0.25	BMC Distribution	5th Percentile	8.66082	0.937559
Harrill	Imazalil	MCF7	0.25	BMC Distribution	1st Mode	11.5822	1.06379
Harrill	Imazalil	MCF7	0.25	BMC Distribution	LCRD	1.76183	0.245964
Harrill	Imazalil	MCF7	0.25	Gene Set (Pathway)	GO	3.69774	0.567936
Harrill	Imazalil	MCF7	0.25	Gene Set (Pathway)	Reactome	8.01574	0.903944
Harrill	Imazalil	MCF7	0.25	Gene Set (Pathway)	KEGG	11.9444	1.07716
Ramaiahgari	KCl	HepaRG_D	4	BMC Distribution	25th Gene
Ramaiahgari	KCl	HepaRG_D	4	BMC Distribution	5th Percentile
Ramaiahgari	KCl	HepaRG_D	4	BMC Distribution	1st Mode
Ramaiahgari	KCl	HepaRG_D	4	BMC Distribution	LCRD
Ramaiahgari	KCl	HepaRG_P	4	BMC Distribution	25th Gene
Ramaiahgari	KCl	HepaRG_P	4	BMC Distribution	5th Percentile
Ramaiahgari	KCl	HepaRG_P	4	BMC Distribution	1st Mode
Ramaiahgari	KCl	HepaRG_P	4	BMC Distribution	LCRD
Ramaiahgari	KCl	HepaRG_D	4	Gene Set (Pathway)	GO
Ramaiahgari	KCl	HepaRG_D	4	Gene Set (Pathway)	Reactome
Ramaiahgari	KCl	HepaRG_D	4	Gene Set (Pathway)	KEGG
Ramaiahgari	KCl	HepaRG_P	4	Gene Set (Pathway)	GO
Ramaiahgari	KCl	HepaRG_P	4	Gene Set (Pathway)	Reactome
Ramaiahgari	KCl	HepaRG_P	4	Gene Set (Pathway)	KEGG
Harrill	Lactofen	MCF7	0.25	BMC Distribution	25th Gene	6.27998	0.797958
Harrill	Lactofen	MCF7	0.25	BMC Distribution	5th Percentile	2.93635	0.467808
Harrill	Lactofen	MCF7	0.25	BMC Distribution	1st Mode	9.86249	0.993986
Harrill	Lactofen	MCF7	0.25	BMC Distribution	LCRD	0.607819	-0.216226
Harrill	Lactofen	MCF7	0.25	Gene Set (Pathway)	GO	6.27998	0.797958
Harrill	Lactofen	MCF7	0.25	Gene Set (Pathway)	Reactome	6.27998	0.797958
Harrill	Lactofen	MCF7	0.25	Gene Set (Pathway)	KEGG	0.981929	-0.00791991
Ramaiahgari	Levofloxacin	HepaRG_D	4	BMC Distribution	25th Gene
Ramaiahgari	Levofloxacin	HepaRG_D	4	BMC Distribution	5th Percentile	0.0129124	-1.88899
Ramaiahgari	Levofloxacin	HepaRG_D	4	BMC Distribution	1st Mode	16.6299	1.22089
Ramaiahgari	Levofloxacin	HepaRG_D	4	BMC Distribution	LCRD	77.5693	1.88969
Ramaiahgari	Levofloxacin	HepaRG_P	4	BMC Distribution	25th Gene	104.354	2.01851
Ramaiahgari	Levofloxacin	HepaRG_P	4	BMC Distribution	5th Percentile	43.7544	1.64102
Ramaiahgari	Levofloxacin	HepaRG_P	4	BMC Distribution	1st Mode	83.6653	1.92255
Ramaiahgari	Levofloxacin	HepaRG_P	4	BMC Distribution	LCRD	31.3369	1.49606
Ramaiahgari	Levofloxacin	HepaRG_D	4	Gene Set (Pathway)	GO	92.0829	1.96418
Ramaiahgari	Levofloxacin	HepaRG_D	4	Gene Set (Pathway)	Reactome	98.4835	1.99336
Ramaiahgari	Levofloxacin	HepaRG_D	4	Gene Set (Pathway)	KEGG	98.4835	1.99336
Ramaiahgari	Levofloxacin	HepaRG_P	4	Gene Set (Pathway)	GO	53.868	1.73133
Ramaiahgari	Levofloxacin	HepaRG_P	4	Gene Set (Pathway)	Reactome	92.303	1.96522
Ramaiahgari	Levofloxacin	HepaRG_P	4	Gene Set (Pathway)	KEGG	95.2978	1.97908
Harrill	Lovastatin	MCF7	0.25	BMC Distribution	25th Gene	12.2247	1.08724
Harrill	Lovastatin	MCF7	0.25	BMC Distribution	5th Percentile	11.2221	1.05007
Harrill	Lovastatin	MCF7	0.25	BMC Distribution	1st Mode	13.3217	1.12456
Harrill	Lovastatin	MCF7	0.25	BMC Distribution	LCRD	3.21563	0.507266
Harrill	Lovastatin	MCF7	0.25	Gene Set (Pathway)	GO	16.7928	1.22512
Harrill	Lovastatin	MCF7	0.25	Gene Set (Pathway)	Reactome	12.1134	1.08327
Harrill	Lovastatin	MCF7	0.25	Gene Set (Pathway)	KEGG	13.9872	1.14573
Harrill	Maneb	MCF7	0.25	BMC Distribution	25th Gene	13.7803	1.13926
Harrill	Maneb	MCF7	0.25	BMC Distribution	5th Percentile	24.8796	1.39584
Harrill	Maneb	MCF7	0.25	BMC Distribution	1st Mode	40.8501	1.61119
Harrill	Maneb	MCF7	0.25	BMC Distribution	LCRD	2.52576	0.402392
Harrill	Maneb	MCF7	0.25	Gene Set (Pathway)	GO	3.73523	0.572317
Harrill	Maneb	MCF7	0.25	Gene Set (Pathway)	Reactome	18.9666	1.27799
Harrill	Maneb	MCF7	0.25	Gene Set (Pathway)	KEGG	17.9953	1.25516
Ramaiahgari	Menadione	HepaRG_D	4	BMC Distribution	25th Gene	1.6942	0.228965
Ramaiahgari	Menadione	HepaRG_D	4	BMC Distribution	5th Percentile	1.41456	0.150621
Ramaiahgari	Menadione	HepaRG_D	4	BMC Distribution	1st Mode	5.15017	0.711822
Ramaiahgari	Menadione	HepaRG_D	4	BMC Distribution	LCRD	0.170313	-0.768752
Ramaiahgari	Menadione	HepaRG_P	4	BMC Distribution	25th Gene	0.269408	-0.56959
Ramaiahgari	Menadione	HepaRG_P	4	BMC Distribution	5th Percentile	0.101316	-0.994322
Ramaiahgari	Menadione	HepaRG_P	4	BMC Distribution	1st Mode	0.935667	-0.0288787
Ramaiahgari	Menadione	HepaRG_P	4	BMC Distribution	LCRD	0.0300455	-1.52222
Ramaiahgari	Menadione	HepaRG_D	4	Gene Set (Pathway)	GO	0.0780129	-1.10783
Ramaiahgari	Menadione	HepaRG_D	4	Gene Set (Pathway)	Reactome	1.46448	0.165682
Ramaiahgari	Menadione	HepaRG_D	4	Gene Set (Pathway)	KEGG	3.07839	0.488324
Ramaiahgari	Menadione	HepaRG_P	4	Gene Set (Pathway)	GO	0.0890057	-1.05058
Ramaiahgari	Menadione	HepaRG_P	4	Gene Set (Pathway)	Reactome	0.448143	-0.348583
Ramaiahgari	Menadione	HepaRG_P	4	Gene Set (Pathway)	KEGG	0.648916	-0.187812
Buick	MethaneSulfonate	HepaRG_P	2	BMC Distribution	25th Gene	21.4699	1.33183
Buick	MethaneSulfonate	HepaRG_P	2	BMC Distribution	5th Percentile	22.5859	1.35384
Buick	MethaneSulfonate	HepaRG_P	2	BMC Distribution	1st Mode	45.4619	1.65765
Buick	MethaneSulfonate	HepaRG_P	2	BMC Distribution	LCRD	10.5218	1.02209
Buick	MethaneSulfonate	HepaRG_P	2	Gene Set (Pathway)	GO	20.5302	1.31239
Buick	MethaneSulfonate	HepaRG_P	2	Gene Set (Pathway)	Reactome	17.9898	1.25503
Buick	MethaneSulfonate	HepaRG_P	2	Gene Set (Pathway)	KEGG	28.5885	1.45619
Harrill	Nilutamide	MCF7	0.25	BMC Distribution	25th Gene	9.11259	0.959642
Harrill	Nilutamide	MCF7	0.25	BMC Distribution	5th Percentile	13.5492	1.13191
Harrill	Nilutamide	MCF7	0.25	BMC Distribution	1st Mode	14.4542	1.15999
Harrill	Nilutamide	MCF7	0.25	BMC Distribution	LCRD	1.85252	0.267763
Harrill	Nilutamide	MCF7	0.25	Gene Set (Pathway)	GO	11.9697	1.07808
Harrill	Nilutamide	MCF7	0.25	Gene Set (Pathway)	Reactome	12.4177	1.09404
Harrill	Nilutamide	MCF7	0.25	Gene Set (Pathway)	KEGG	16.3993	1.21483
Buick	N-nitrosourea	HepaRG_P	2	BMC Distribution	25th Gene	123.27	2.09086
Buick	N-nitrosourea	HepaRG_P	2	BMC Distribution	5th Percentile	131.011	2.11731
Buick	N-nitrosourea	HepaRG_P	2	BMC Distribution	1st Mode	340.085	2.53159
Buick	N-nitrosourea	HepaRG_P	2	BMC Distribution	LCRD	61.5217	1.78903
Buick	N-nitrosourea	HepaRG_P	2	Gene Set (Pathway)	GO	66.3102	1.82158
Buick	N-nitrosourea	HepaRG_P	2	Gene Set (Pathway)	Reactome	127.548	2.10567
Buick	N-nitrosourea	HepaRG_P	2	Gene Set (Pathway)	KEGG	177.655	2.24958
Ramaiahgari	OMP	HepaRG_D	4	BMC Distribution	25th Gene	28.0161	1.44741
Ramaiahgari	OMP	HepaRG_D	4	BMC Distribution	5th Percentile	28.2632	1.45122
Ramaiahgari	OMP	HepaRG_D	4	BMC Distribution	1st Mode	67.51	1.82937
Ramaiahgari	OMP	HepaRG_D	4	BMC Distribution	LCRD	6.64254	0.822334
Ramaiahgari	OMP	HepaRG_P	4	BMC Distribution	25th Gene	10.123	1.00531
Ramaiahgari	OMP	HepaRG_P	4	BMC Distribution	5th Percentile	6.61812	0.820735
Ramaiahgari	OMP	HepaRG_P	4	BMC Distribution	1st Mode	15.3643	1.18651
Ramaiahgari	OMP	HepaRG_P	4	BMC Distribution	LCRD	3.69504	0.567619
Ramaiahgari	OMP	HepaRG_D	4	Gene Set (Pathway)	GO	1.90521	0.279943
Ramaiahgari	OMP	HepaRG_D	4	Gene Set (Pathway)	Reactome	6.64254	0.822334
Ramaiahgari	OMP	HepaRG_D	4	Gene Set (Pathway)	KEGG	44.2133	1.64555
Ramaiahgari	OMP	HepaRG_P	4	Gene Set (Pathway)	GO	5.27865	0.722523
Ramaiahgari	OMP	HepaRG_P	4	Gene Set (Pathway)	Reactome	5.53665	0.743247
Ramaiahgari	OMP	HepaRG_P	4	Gene Set (Pathway)	KEGG	8.81385	0.945166
Ramaiahgari	PB	HepaRG_D	4	BMC Distribution	25th Gene	305.624	2.48519
Ramaiahgari	PB	HepaRG_D	4	BMC Distribution	5th Percentile	0.266978	-0.573525
Ramaiahgari	PB	HepaRG_D	4	BMC Distribution	1st Mode	711.275	2.85204
Ramaiahgari	PB	HepaRG_D	4	BMC Distribution	LCRD	94.5733	1.97577
Ramaiahgari	PB	HepaRG_P	4	BMC Distribution	25th Gene	990.989	2.99607
Ramaiahgari	PB	HepaRG_P	4	BMC Distribution	5th Percentile	39.2436	1.59377
Ramaiahgari	PB	HepaRG_P	4	BMC Distribution	1st Mode	549.242	2.73976
Ramaiahgari	PB	HepaRG_P	4	BMC Distribution	LCRD	249.53	2.39712
Ramaiahgari	PB	HepaRG_D	4	Gene Set (Pathway)	GO	23.5518	1.37202
Ramaiahgari	PB	HepaRG_D	4	Gene Set (Pathway)	Reactome	23.5518	1.37202
Ramaiahgari	PB	HepaRG_D	4	Gene Set (Pathway)	KEGG	94.5733	1.97577
Ramaiahgari	PB	HepaRG_P	4	Gene Set (Pathway)	GO	39.2436	1.59377
Ramaiahgari	PB	HepaRG_P	4	Gene Set (Pathway)	Reactome	39.2436	1.59377
Ramaiahgari	PB	HepaRG_P	4	Gene Set (Pathway)	KEGG	82.2405	1.91509
Bisphenol	Perg201	MCF7	2	BMC Distribution	25th Gene	2.96405	0.471886
Bisphenol	Perg201	MCF7	2	BMC Distribution	5th Percentile	2.89882	0.462221
Bisphenol	Perg201	MCF7	2	BMC Distribution	1st Mode	5.3837	0.731081
Bisphenol	Perg201	MCF7	2	BMC Distribution	LCRD	2.10181	0.322593
Bisphenol	Perg201	MCF7	2	Gene Set (Pathway)	GO	0.00285698	-2.54409
Bisphenol	Perg201	MCF7	2	Gene Set (Pathway)	Reactome	2.63905	0.421448
Bisphenol	Perg201	MCF7	2	Gene Set (Pathway)	KEGG	5.47661	0.738512
PFAS	PFBA	Spheroid	1	BMC Distribution	25th Gene	37.8054	1.57755
PFAS	PFBA	Spheroid	1	BMC Distribution	5th Percentile	10.3241	1.01385
PFAS	PFBA	Spheroid	1	BMC Distribution	1st Mode	14.4282	1.15921
PFAS	PFBA	Spheroid	1	BMC Distribution	LCRD	3.8562	0.58616
PFAS	PFBA	Spheroid	10	BMC Distribution	25th Gene	11.8802	1.07482
PFAS	PFBA	Spheroid	10	BMC Distribution	5th Percentile	9.52746	0.978977
PFAS	PFBA	Spheroid	10	BMC Distribution	1st Mode	35.5323	1.55062
PFAS	PFBA	Spheroid	10	BMC Distribution	LCRD	5.70696	0.756405
PFAS	PFBA	Spheroid	1	Gene Set (Pathway)	GO	18.4548	1.26611
PFAS	PFBA	Spheroid	1	Gene Set (Pathway)	Reactome	18.4548	1.26611
PFAS	PFBA	Spheroid	1	Gene Set (Pathway)	KEGG	31.3364	1.49605
PFAS	PFBA	Spheroid	10	Gene Set (Pathway)	GO	6.50966	0.813558
PFAS	PFBA	Spheroid	10	Gene Set (Pathway)	Reactome	8.03792	0.905144
PFAS	PFBA	Spheroid	10	Gene Set (Pathway)	KEGG	12.5837	1.09981
PFAS	PFBS	Spheroid	1	BMC Distribution	25th Gene	32.1043	1.50656
PFAS	PFBS	Spheroid	1	BMC Distribution	5th Percentile	21.0696	1.32366
PFAS	PFBS	Spheroid	1	BMC Distribution	1st Mode	52.1438	1.7172
PFAS	PFBS	Spheroid	1	BMC Distribution	LCRD	14.2699	1.15442
PFAS	PFBS	Spheroid	4	BMC Distribution	25th Gene	51.1398	1.70876
PFAS	PFBS	Spheroid	4	BMC Distribution	5th Percentile	29.7798	1.47392
PFAS	PFBS	Spheroid	4	BMC Distribution	1st Mode	70.6947	1.84939
PFAS	PFBS	Spheroid	4	BMC Distribution	LCRD	18.1262	1.25831
PFAS	PFBS	Spheroid	10	BMC Distribution	25th Gene	21.7722	1.3379
PFAS	PFBS	Spheroid	10	BMC Distribution	5th Percentile	16.3584	1.21374
PFAS	PFBS	Spheroid	10	BMC Distribution	1st Mode	38.2216	1.58231
PFAS	PFBS	Spheroid	10	BMC Distribution	LCRD	11.2194	1.04997
PFAS	PFBS	Spheroid	14	BMC Distribution	25th Gene	39.1989	1.59327
PFAS	PFBS	Spheroid	14	BMC Distribution	5th Percentile	33.2825	1.52222
PFAS	PFBS	Spheroid	14	BMC Distribution	1st Mode	53.9982	1.73238
PFAS	PFBS	Spheroid	14	BMC Distribution	LCRD	16.9789	1.22991
PFAS	PFBS	Spheroid	1	Gene Set (Pathway)	GO	21.5825	1.3341
PFAS	PFBS	Spheroid	1	Gene Set (Pathway)	Reactome	21.5825	1.3341
PFAS	PFBS	Spheroid	1	Gene Set (Pathway)	KEGG	21.5825	1.3341
PFAS	PFBS	Spheroid	4	Gene Set (Pathway)	GO	35.3221	1.54805
PFAS	PFBS	Spheroid	4	Gene Set (Pathway)	Reactome	53.9979	1.73238
PFAS	PFBS	Spheroid	4	Gene Set (Pathway)	KEGG	34.3335	1.53572
PFAS	PFBS	Spheroid	10	Gene Set (Pathway)	GO	15.5626	1.19208
PFAS	PFBS	Spheroid	10	Gene Set (Pathway)	Reactome	26.9765	1.43099
PFAS	PFBS	Spheroid	10	Gene Set (Pathway)	KEGG	23.2363	1.36617
PFAS	PFBS	Spheroid	14	Gene Set (Pathway)	GO	30.7743	1.48819
PFAS	PFBS	Spheroid	14	Gene Set (Pathway)	Reactome	36.6871	1.56451
PFAS	PFBS	Spheroid	14	Gene Set (Pathway)	KEGG	39.5566	1.59722
PFAS	PFDA	Spheroid	1	BMC Distribution	25th Gene	8.89338	0.949067
PFAS	PFDA	Spheroid	1	BMC Distribution	5th Percentile	8.22264	0.915011
PFAS	PFDA	Spheroid	1	BMC Distribution	1st Mode	21.1605	1.32553
PFAS	PFDA	Spheroid	1	BMC Distribution	LCRD	3.96637	0.598393
PFAS	PFDA	Spheroid	10	BMC Distribution	25th Gene	1.3219	0.121199
PFAS	PFDA	Spheroid	10	BMC Distribution	5th Percentile	0.690053	-0.161118
PFAS	PFDA	Spheroid	10	BMC Distribution	1st Mode	1.15064	0.0609387
PFAS	PFDA	Spheroid	10	BMC Distribution	LCRD	0.690053	-0.161118
PFAS	PFDA	Spheroid	1	Gene Set (Pathway)	GO	4.70576	0.67263
PFAS	PFDA	Spheroid	1	Gene Set (Pathway)	Reactome	5.23046	0.71854
PFAS	PFDA	Spheroid	1	Gene Set (Pathway)	KEGG	5.75517	0.760058
PFAS	PFDA	Spheroid	10	Gene Set (Pathway)	GO	0.89669	-0.0473577
PFAS	PFDA	Spheroid	10	Gene Set (Pathway)	Reactome	0.89669	-0.0473577
PFAS	PFDA	Spheroid	10	Gene Set (Pathway)	KEGG	0.89669	-0.0473577
PFAS	PFDS	Spheroid	1	BMC Distribution	25th Gene	3.50784	0.54504
PFAS	PFDS	Spheroid	1	BMC Distribution	5th Percentile	2.02853	0.307181
PFAS	PFDS	Spheroid	1	BMC Distribution	1st Mode	11.7091	1.06852
PFAS	PFDS	Spheroid	1	BMC Distribution	LCRD	0.819692	-0.0863493
PFAS	PFDS	Spheroid	4	BMC Distribution	25th Gene	1.61833	0.209067
PFAS	PFDS	Spheroid	4	BMC Distribution	5th Percentile	1.66523	0.221474
PFAS	PFDS	Spheroid	4	BMC Distribution	1st Mode	6.76399	0.830203
PFAS	PFDS	Spheroid	4	BMC Distribution	LCRD	0.748452	-0.125836
PFAS	PFDS	Spheroid	10	BMC Distribution	25th Gene	0.983351	-0.00729144
PFAS	PFDS	Spheroid	10	BMC Distribution	5th Percentile	0.851722	-0.0697021
PFAS	PFDS	Spheroid	10	BMC Distribution	1st Mode	5.53452	0.74308
PFAS	PFDS	Spheroid	10	BMC Distribution	LCRD	0.314465	-0.502428
PFAS	PFDS	Spheroid	14	BMC Distribution	25th Gene	0.55796	-0.253397
PFAS	PFDS	Spheroid	14	BMC Distribution	5th Percentile	0.536449	-0.270472
PFAS	PFDS	Spheroid	14	BMC Distribution	1st Mode	4.04916	0.607365
PFAS	PFDS	Spheroid	14	BMC Distribution	LCRD	0.162355	-0.789534
PFAS	PFDS	Spheroid	1	Gene Set (Pathway)	GO	2.09495	0.321173
PFAS	PFDS	Spheroid	1	Gene Set (Pathway)	Reactome	2.25637	0.35341
PFAS	PFDS	Spheroid	1	Gene Set (Pathway)	KEGG	2.20886	0.344169
PFAS	PFDS	Spheroid	4	Gene Set (Pathway)	GO	0.748452	-0.125836
PFAS	PFDS	Spheroid	4	Gene Set (Pathway)	Reactome	0.906452	-0.0426552
PFAS	PFDS	Spheroid	4	Gene Set (Pathway)	KEGG	1.88288	0.274823
PFAS	PFDS	Spheroid	10	Gene Set (Pathway)	GO	0.385677	-0.413776
PFAS	PFDS	Spheroid	10	Gene Set (Pathway)	Reactome	0.385677	-0.413776
PFAS	PFDS	Spheroid	10	Gene Set (Pathway)	KEGG	0.882969	-0.0540545
PFAS	PFDS	Spheroid	14	Gene Set (Pathway)	GO	0.225825	-0.646228
PFAS	PFDS	Spheroid	14	Gene Set (Pathway)	Reactome	0.225825	-0.646228
PFAS	PFDS	Spheroid	14	Gene Set (Pathway)	KEGG	0.295001	-0.530177
PFAS	PFHpA	Spheroid	1	BMC Distribution	25th Gene	12.7166	1.10437
PFAS	PFHpA	Spheroid	1	BMC Distribution	5th Percentile	7.73735	0.888592
PFAS	PFHpA	Spheroid	1	BMC Distribution	1st Mode	43.7601	1.64108
PFAS	PFHpA	Spheroid	1	BMC Distribution	LCRD	2.99474	0.476359
PFAS	PFHpA	Spheroid	10	BMC Distribution	25th Gene	19.001	1.27878
PFAS	PFHpA	Spheroid	10	BMC Distribution	5th Percentile	5.57384	0.746154
PFAS	PFHpA	Spheroid	10	BMC Distribution	1st Mode	92.8064	1.96758
PFAS	PFHpA	Spheroid	10	BMC Distribution	LCRD	2.72692	0.435672
PFAS	PFHpA	Spheroid	1	Gene Set (Pathway)	GO	7.09458	0.850927
PFAS	PFHpA	Spheroid	1	Gene Set (Pathway)	Reactome	7.09458	0.850927
PFAS	PFHpA	Spheroid	1	Gene Set (Pathway)	KEGG	11.0534	1.0435
PFAS	PFHpA	Spheroid	10	Gene Set (Pathway)	GO	1.53999	0.187518
PFAS	PFHpA	Spheroid	10	Gene Set (Pathway)	Reactome	0.683741	-0.165108
PFAS	PFHpA	Spheroid	10	Gene Set (Pathway)	KEGG	7.58427	0.879914
PFAS	PFHpS	Spheroid	1	BMC Distribution	25th Gene	8.80079	0.944522
PFAS	PFHpS	Spheroid	1	BMC Distribution	5th Percentile	6.7884	0.831767
PFAS	PFHpS	Spheroid	1	BMC Distribution	1st Mode	12.7681	1.10613
PFAS	PFHpS	Spheroid	1	BMC Distribution	LCRD	1.30313	0.114988
PFAS	PFHpS	Spheroid	10	BMC Distribution	25th Gene	4.9486	0.694482
PFAS	PFHpS	Spheroid	10	BMC Distribution	5th Percentile	4.65959	0.668348
PFAS	PFHpS	Spheroid	10	BMC Distribution	1st Mode	22.8823	1.3595
PFAS	PFHpS	Spheroid	10	BMC Distribution	LCRD	1.5566	0.192177
PFAS	PFHpS	Spheroid	1	Gene Set (Pathway)	GO	4.44298	0.647674
PFAS	PFHpS	Spheroid	1	Gene Set (Pathway)	Reactome	4.35578	0.639066
PFAS	PFHpS	Spheroid	1	Gene Set (Pathway)	KEGG	8.25441	0.916686
PFAS	PFHpS	Spheroid	10	Gene Set (Pathway)	GO	2.00783	0.302727
PFAS	PFHpS	Spheroid	10	Gene Set (Pathway)	Reactome	2.00783	0.302727
PFAS	PFHpS	Spheroid	10	Gene Set (Pathway)	KEGG	2.43251	0.386055
PFAS	PFHxA	Spheroid	1	BMC Distribution	25th Gene	43.9743	1.6432
PFAS	PFHxA	Spheroid	1	BMC Distribution	5th Percentile	14.9562	1.17482
PFAS	PFHxA	Spheroid	1	BMC Distribution	1st Mode	21.6894	1.33625
PFAS	PFHxA	Spheroid	1	BMC Distribution	LCRD	8.01823	0.904079
PFAS	PFHxA	Spheroid	10	BMC Distribution	25th Gene	69.1977	1.84009
PFAS	PFHxA	Spheroid	10	BMC Distribution	5th Percentile	14.0896	1.1489
PFAS	PFHxA	Spheroid	10	BMC Distribution	1st Mode	31.1225	1.49307
PFAS	PFHxA	Spheroid	10	BMC Distribution	LCRD	10.3792	1.01616
PFAS	PFHxA	Spheroid	1	Gene Set (Pathway)	GO	17.3407	1.23907
PFAS	PFHxA	Spheroid	1	Gene Set (Pathway)	Reactome	13.1746	1.11974
PFAS	PFHxA	Spheroid	1	Gene Set (Pathway)	KEGG	23.3456	1.36821
PFAS	PFHxA	Spheroid	10	Gene Set (Pathway)	GO	23.1042	1.36369
PFAS	PFHxA	Spheroid	10	Gene Set (Pathway)	Reactome	23.1042	1.36369
PFAS	PFHxA	Spheroid	10	Gene Set (Pathway)	KEGG	42.1255	1.62455
PFAS	PFHxS	Spheroid	1	BMC Distribution	25th Gene	50.9882	1.70747
PFAS	PFHxS	Spheroid	1	BMC Distribution	5th Percentile	10.264	1.01132
PFAS	PFHxS	Spheroid	1	BMC Distribution	1st Mode	13.6639	1.13557
PFAS	PFHxS	Spheroid	1	BMC Distribution	LCRD	3.4454	0.53724
PFAS	PFHxS	Spheroid	10	BMC Distribution	25th Gene	20.1985	1.30532
PFAS	PFHxS	Spheroid	10	BMC Distribution	5th Percentile	14.2029	1.15238
PFAS	PFHxS	Spheroid	10	BMC Distribution	1st Mode	52.4999	1.72016
PFAS	PFHxS	Spheroid	10	BMC Distribution	LCRD	4.67673	0.669942
PFAS	PFHxS	Spheroid	1	Gene Set (Pathway)	GO	5.62479	0.750106
PFAS	PFHxS	Spheroid	1	Gene Set (Pathway)	Reactome	7.17949	0.856094
PFAS	PFHxS	Spheroid	1	Gene Set (Pathway)	KEGG	8.72175	0.940603
PFAS	PFHxS	Spheroid	10	Gene Set (Pathway)	GO	7.28739	0.862572
PFAS	PFHxS	Spheroid	10	Gene Set (Pathway)	Reactome	7.28739	0.862572
PFAS	PFHxS	Spheroid	10	Gene Set (Pathway)	KEGG	9.50761	0.978071
PFAS	PFNA	Spheroid	1	BMC Distribution	25th Gene	7.91956	0.898701
PFAS	PFNA	Spheroid	1	BMC Distribution	5th Percentile	9.30455	0.968695
PFAS	PFNA	Spheroid	1	BMC Distribution	1st Mode	43.9682	1.64314
PFAS	PFNA	Spheroid	1	BMC Distribution	LCRD	3.78236	0.577763
PFAS	PFNA	Spheroid	10	BMC Distribution	25th Gene	0.95174	-0.0214817
PFAS	PFNA	Spheroid	10	BMC Distribution	5th Percentile	0.561782	-0.250432
PFAS	PFNA	Spheroid	10	BMC Distribution	1st Mode	1.0043	0.00186338
PFAS	PFNA	Spheroid	10	BMC Distribution	LCRD	0.526732	-0.27841
PFAS	PFNA	Spheroid	1	Gene Set (Pathway)	GO	5.09323	0.706993
PFAS	PFNA	Spheroid	1	Gene Set (Pathway)	Reactome	7.4786	0.873821
PFAS	PFNA	Spheroid	1	Gene Set (Pathway)	KEGG	6.39929	0.806132
PFAS	PFNA	Spheroid	10	Gene Set (Pathway)	GO	0.578217	-0.237909
PFAS	PFNA	Spheroid	10	Gene Set (Pathway)	Reactome	0.887484	-0.0518395
PFAS	PFNA	Spheroid	10	Gene Set (Pathway)	KEGG	0.612653	-0.212785
Harrill	PFOA	MCF7	0.25	BMC Distribution	25th Gene	52.0043	1.71604
Harrill	PFOA	MCF7	0.25	BMC Distribution	5th Percentile	1.25564	0.0988651
Harrill	PFOA	MCF7	0.25	BMC Distribution	1st Mode	1.97012	0.294492
Harrill	PFOA	MCF7	0.25	BMC Distribution	LCRD	30.0317	1.47758
PFAS	PFOA	Spheroid	1	BMC Distribution	25th Gene	7.50885	0.875573
PFAS	PFOA	Spheroid	1	BMC Distribution	5th Percentile	6.0572	0.782272
PFAS	PFOA	Spheroid	1	BMC Distribution	1st Mode	33.1132	1.52
PFAS	PFOA	Spheroid	1	BMC Distribution	LCRD	0.659753	-0.180619
PFAS	PFOA	Spheroid	4	BMC Distribution	25th Gene	14.3714	1.1575
PFAS	PFOA	Spheroid	4	BMC Distribution	5th Percentile	18.2406	1.26104
PFAS	PFOA	Spheroid	4	BMC Distribution	1st Mode	33.744	1.5282
PFAS	PFOA	Spheroid	4	BMC Distribution	LCRD	1.57365	0.196908
PFAS	PFOA	Spheroid	10	BMC Distribution	25th Gene	5.57377	0.746149
PFAS	PFOA	Spheroid	10	BMC Distribution	5th Percentile	6.49346	0.812476
PFAS	PFOA	Spheroid	10	BMC Distribution	1st Mode	10.2352	1.01009
PFAS	PFOA	Spheroid	10	BMC Distribution	LCRD	0.953375	-0.0207362
PFAS	PFOA	Spheroid	14	BMC Distribution	25th Gene	1.77222	0.248518
PFAS	PFOA	Spheroid	14	BMC Distribution	5th Percentile	0.724797	-0.139784
PFAS	PFOA	Spheroid	14	BMC Distribution	1st Mode	2.06905	0.315771
PFAS	PFOA	Spheroid	14	BMC Distribution	LCRD	0.526619	-0.278503
Harrill	PFOA	MCF7	0.25	Gene Set (Pathway)	GO	48.2217	1.68324
Harrill	PFOA	MCF7	0.25	Gene Set (Pathway)	Reactome
Harrill	PFOA	MCF7	0.25	Gene Set (Pathway)	KEGG
PFAS	PFOA	Spheroid	1	Gene Set (Pathway)	GO	6.0572	0.782272
PFAS	PFOA	Spheroid	1	Gene Set (Pathway)	Reactome	11.4976	1.06061
PFAS	PFOA	Spheroid	1	Gene Set (Pathway)	KEGG	6.19454	0.792009
PFAS	PFOA	Spheroid	4	Gene Set (Pathway)	GO	3.12092	0.494283
PFAS	PFOA	Spheroid	4	Gene Set (Pathway)	Reactome	6.74767	0.829154
PFAS	PFOA	Spheroid	4	Gene Set (Pathway)	KEGG	16.7682	1.22449
PFAS	PFOA	Spheroid	10	Gene Set (Pathway)	GO	1.29153	0.111104
PFAS	PFOA	Spheroid	10	Gene Set (Pathway)	Reactome	1.29153	0.111104
PFAS	PFOA	Spheroid	10	Gene Set (Pathway)	KEGG	1.32576	0.122465
PFAS	PFOA	Spheroid	14	Gene Set (Pathway)	GO	0.631177	-0.199848
PFAS	PFOA	Spheroid	14	Gene Set (Pathway)	Reactome	1.0465	0.0197392
PFAS	PFOA	Spheroid	14	Gene Set (Pathway)	KEGG	1.26812	0.103162
Harrill	PFOS	MCF7	0.25	BMC Distribution	25th Gene	21.3591	1.32958
Harrill	PFOS	MCF7	0.25	BMC Distribution	5th Percentile	12.2975	1.08982
Harrill	PFOS	MCF7	0.25	BMC Distribution	1st Mode	14.9732	1.17531
Harrill	PFOS	MCF7	0.25	BMC Distribution	LCRD	6.81374	0.833386
PFAS	PFOS	Spheroid	1	BMC Distribution	25th Gene	1.65928	0.21992
PFAS	PFOS	Spheroid	1	BMC Distribution	5th Percentile	1.30923	0.117016
PFAS	PFOS	Spheroid	1	BMC Distribution	1st Mode	2.33374	0.368052
PFAS	PFOS	Spheroid	1	BMC Distribution	LCRD	0.314231	-0.502751
PFAS	PFOS	Spheroid	4	BMC Distribution	25th Gene	1.39152	0.143489
PFAS	PFOS	Spheroid	4	BMC Distribution	5th Percentile	1.18484	0.0736597
PFAS	PFOS	Spheroid	4	BMC Distribution	1st Mode	2.53101	0.403294
PFAS	PFOS	Spheroid	4	BMC Distribution	LCRD	0.672286	-0.172446
PFAS	PFOS	Spheroid	10	BMC Distribution	25th Gene	1.37402	0.137993
PFAS	PFOS	Spheroid	10	BMC Distribution	5th Percentile	1.24848	0.0963816
PFAS	PFOS	Spheroid	10	BMC Distribution	1st Mode	5.05164	0.703433
PFAS	PFOS	Spheroid	10	BMC Distribution	LCRD	0.28862	-0.539674
PFAS	PFOS	Spheroid	14	BMC Distribution	25th Gene	1.83543	0.263738
PFAS	PFOS	Spheroid	14	BMC Distribution	5th Percentile	1.86321	0.270262
PFAS	PFOS	Spheroid	14	BMC Distribution	1st Mode	5.6363	0.750994
PFAS	PFOS	Spheroid	14	BMC Distribution	LCRD	0.479422	-0.319282
Harrill	PFOS	MCF7	0.25	Gene Set (Pathway)	GO	65.9768	1.81939
Harrill	PFOS	MCF7	0.25	Gene Set (Pathway)	Reactome
Harrill	PFOS	MCF7	0.25	Gene Set (Pathway)	KEGG
PFAS	PFOS	Spheroid	1	Gene Set (Pathway)	GO	1.27074	0.104058
PFAS	PFOS	Spheroid	1	Gene Set (Pathway)	Reactome	1.65653	0.219198
PFAS	PFOS	Spheroid	1	Gene Set (Pathway)	KEGG	1.37558	0.138486
PFAS	PFOS	Spheroid	4	Gene Set (Pathway)	GO	0.735075	-0.133668
PFAS	PFOS	Spheroid	4	Gene Set (Pathway)	Reactome	0.155005	-0.809654
PFAS	PFOS	Spheroid	4	Gene Set (Pathway)	KEGG	0.693689	-0.158835
PFAS	PFOS	Spheroid	10	Gene Set (Pathway)	GO	0.345867	-0.461091
PFAS	PFOS	Spheroid	10	Gene Set (Pathway)	Reactome	0.345867	-0.461091
PFAS	PFOS	Spheroid	10	Gene Set (Pathway)	KEGG	0.349742	-0.456252
PFAS	PFOS	Spheroid	14	Gene Set (Pathway)	GO	0.64624	-0.189606
PFAS	PFOS	Spheroid	14	Gene Set (Pathway)	Reactome	0.64624	-0.189606
PFAS	PFOS	Spheroid	14	Gene Set (Pathway)	KEGG	1.39577	0.144814
PFAS	PFOSA	Spheroid	1	BMC Distribution	25th Gene	8.75481	0.942247
PFAS	PFOSA	Spheroid	1	BMC Distribution	5th Percentile	7.50842	0.875549
PFAS	PFOSA	Spheroid	1	BMC Distribution	1st Mode	13.3235	1.12462
PFAS	PFOSA	Spheroid	1	BMC Distribution	LCRD	3.84956	0.585411
PFAS	PFOSA	Spheroid	10	BMC Distribution	25th Gene	4.5976	0.662531
PFAS	PFOSA	Spheroid	10	BMC Distribution	5th Percentile	3.63932	0.56102
PFAS	PFOSA	Spheroid	10	BMC Distribution	1st Mode	10.0401	1.00174
PFAS	PFOSA	Spheroid	10	BMC Distribution	LCRD	1.17828	0.0712485
PFAS	PFOSA	Spheroid	1	Gene Set (Pathway)	GO	7.64448	0.883348
PFAS	PFOSA	Spheroid	1	Gene Set (Pathway)	Reactome	7.6018	0.880916
PFAS	PFOSA	Spheroid	1	Gene Set (Pathway)	KEGG	7.99577	0.90286
PFAS	PFOSA	Spheroid	10	Gene Set (Pathway)	GO	1.34311	0.128112
PFAS	PFOSA	Spheroid	10	Gene Set (Pathway)	Reactome	3.63932	0.56102
PFAS	PFOSA	Spheroid	10	Gene Set (Pathway)	KEGG	2.64373	0.422217
PFAS	PFPeA	Spheroid	1	BMC Distribution	25th Gene	50.0407	1.69932
PFAS	PFPeA	Spheroid	1	BMC Distribution	5th Percentile	11.6585	1.06664
PFAS	PFPeA	Spheroid	1	BMC Distribution	1st Mode	11.5442	1.06237
PFAS	PFPeA	Spheroid	1	BMC Distribution	LCRD	8.63459	0.936242
PFAS	PFPeA	Spheroid	10	BMC Distribution	25th Gene	15.0572	1.17774
PFAS	PFPeA	Spheroid	10	BMC Distribution	5th Percentile	0.85369	-0.0686998
PFAS	PFPeA	Spheroid	10	BMC Distribution	1st Mode	13.9414	1.14431
PFAS	PFPeA	Spheroid	10	BMC Distribution	LCRD	7.91325	0.898355
PFAS	PFPeA	Spheroid	1	Gene Set (Pathway)	GO	39.1107	1.5923
PFAS	PFPeA	Spheroid	1	Gene Set (Pathway)	Reactome	39.1107	1.5923
PFAS	PFPeA	Spheroid	1	Gene Set (Pathway)	KEGG	66.8092	1.82484
PFAS	PFPeA	Spheroid	10	Gene Set (Pathway)	GO	9.95849	0.998193
PFAS	PFPeA	Spheroid	10	Gene Set (Pathway)	Reactome	9.54389	0.979725
PFAS	PFPeA	Spheroid	10	Gene Set (Pathway)	KEGG	10.5438	1.023
PFAS	PFTeDA	Spheroid	1	BMC Distribution	25th Gene	13.0432	1.11538
PFAS	PFTeDA	Spheroid	1	BMC Distribution	5th Percentile	4.59081	0.661889
PFAS	PFTeDA	Spheroid	1	BMC Distribution	1st Mode	19.6384	1.29311
PFAS	PFTeDA	Spheroid	1	BMC Distribution	LCRD	3.4549	0.538435
PFAS	PFTeDA	Spheroid	10	BMC Distribution	25th Gene	10.7974	1.03332
PFAS	PFTeDA	Spheroid	10	BMC Distribution	5th Percentile	4.35088	0.638577
PFAS	PFTeDA	Spheroid	10	BMC Distribution	1st Mode	15.1687	1.18095
PFAS	PFTeDA	Spheroid	10	BMC Distribution	LCRD	3.54911	0.550119
PFAS	PFTeDA	Spheroid	1	Gene Set (Pathway)	GO	3.4549	0.538435
PFAS	PFTeDA	Spheroid	1	Gene Set (Pathway)	Reactome	4.59081	0.661889
PFAS	PFTeDA	Spheroid	1	Gene Set (Pathway)	KEGG	17.4508	1.24182
PFAS	PFTeDA	Spheroid	10	Gene Set (Pathway)	GO	0.756269	-0.121324
PFAS	PFTeDA	Spheroid	10	Gene Set (Pathway)	Reactome	0.756269	-0.121324
PFAS	PFTeDA	Spheroid	10	Gene Set (Pathway)	KEGG	3.34879	0.524888
PFAS	PFUnA	Spheroid	1	BMC Distribution	25th Gene	2.43606	0.386688
PFAS	PFUnA	Spheroid	1	BMC Distribution	5th Percentile	1.19076	0.0758242
PFAS	PFUnA	Spheroid	1	BMC Distribution	1st Mode	6.5877	0.818734
PFAS	PFUnA	Spheroid	1	BMC Distribution	LCRD	0.64749	-0.188767
PFAS	PFUnA	Spheroid	10	BMC Distribution	25th Gene
PFAS	PFUnA	Spheroid	10	BMC Distribution	5th Percentile	0.361515	-0.441874
PFAS	PFUnA	Spheroid	10	BMC Distribution	1st Mode	0.617983	-0.209023
PFAS	PFUnA	Spheroid	10	BMC Distribution	LCRD	0.449177	-0.347582
PFAS	PFUnA	Spheroid	1	Gene Set (Pathway)	GO	1.0413	0.0175759
PFAS	PFUnA	Spheroid	1	Gene Set (Pathway)	Reactome	0.946945	-0.0236752
PFAS	PFUnA	Spheroid	1	Gene Set (Pathway)	KEGG	2.53194	0.403453
PFAS	PFUnA	Spheroid	10	Gene Set (Pathway)	GO
PFAS	PFUnA	Spheroid	10	Gene Set (Pathway)	Reactome	0.549819	-0.25978
PFAS	PFUnA	Spheroid	10	Gene Set (Pathway)	KEGG
Harrill	Prochloraz	MCF7	0.25	BMC Distribution	25th Gene	27.9578	1.4465
Harrill	Prochloraz	MCF7	0.25	BMC Distribution	5th Percentile	27.885	1.44537
Harrill	Prochloraz	MCF7	0.25	BMC Distribution	1st Mode	58.27	1.76544
Harrill	Prochloraz	MCF7	0.25	BMC Distribution	LCRD	8.86173	0.947519
Harrill	Prochloraz	MCF7	0.25	Gene Set (Pathway)	GO	28.8323	1.45988
Harrill	Prochloraz	MCF7	0.25	Gene Set (Pathway)	Reactome	26.1924	1.41818
Harrill	Prochloraz	MCF7	0.25	Gene Set (Pathway)	KEGG	31.3152	1.49576
Harrill	Propiconazole	MCF7	0.25	BMC Distribution	25th Gene	10.4132	1.01758
Harrill	Propiconazole	MCF7	0.25	BMC Distribution	5th Percentile	12.6148	1.10088
Harrill	Propiconazole	MCF7	0.25	BMC Distribution	1st Mode	14.2003	1.1523
Harrill	Propiconazole	MCF7	0.25	BMC Distribution	LCRD	6.48058	0.811614
Harrill	Propiconazole	MCF7	0.25	Gene Set (Pathway)	GO	3.58674	0.5547
Harrill	Propiconazole	MCF7	0.25	Gene Set (Pathway)	Reactome	14.6601	1.16614
Harrill	Propiconazole	MCF7	0.25	Gene Set (Pathway)	KEGG	14.4155	1.15883
Buick	Propyl gallate	HepaRG_P	2	BMC Distribution	25th Gene	112.718	2.05199
Buick	Propyl gallate	HepaRG_P	2	BMC Distribution	5th Percentile	122.299	2.08742
Buick	Propyl gallate	HepaRG_P	2	BMC Distribution	1st Mode	272.544	2.43544
Buick	Propyl gallate	HepaRG_P	2	BMC Distribution	LCRD	57.6044	1.76046
Buick	Propyl gallate	HepaRG_P	2	Gene Set (Pathway)	GO	94.7208	1.97645
Buick	Propyl gallate	HepaRG_P	2	Gene Set (Pathway)	Reactome	120.377	2.08055
Buick	Propyl gallate	HepaRG_P	2	Gene Set (Pathway)	KEGG	120.615	2.0814
Harrill	Pyraclostrobin	MCF7	0.25	BMC Distribution	25th Gene	1.38002	0.139885
Harrill	Pyraclostrobin	MCF7	0.25	BMC Distribution	5th Percentile	1.23811	0.0927592
Harrill	Pyraclostrobin	MCF7	0.25	BMC Distribution	1st Mode	2.61462	0.417409
Harrill	Pyraclostrobin	MCF7	0.25	BMC Distribution	LCRD	0.821161	-0.0855717
Harrill	Pyraclostrobin	MCF7	0.25	Gene Set (Pathway)	GO	0.338411	-0.470556
Harrill	Pyraclostrobin	MCF7	0.25	Gene Set (Pathway)	Reactome	1.41283	0.15009
Harrill	Pyraclostrobin	MCF7	0.25	Gene Set (Pathway)	KEGG	37.4982	1.57401
Harrill	Reserpine	MCF7	0.25	BMC Distribution	25th Gene	1.56729	0.195149
Harrill	Reserpine	MCF7	0.25	BMC Distribution	5th Percentile	4.74335	0.676085
Harrill	Reserpine	MCF7	0.25	BMC Distribution	1st Mode	9.8722	0.994414
Harrill	Reserpine	MCF7	0.25	BMC Distribution	LCRD	0.403187	-0.394493
Harrill	Reserpine	MCF7	0.25	Gene Set (Pathway)	GO	0.487147	-0.31234
Harrill	Reserpine	MCF7	0.25	Gene Set (Pathway)	Reactome	1.25238	0.0977373
Harrill	Reserpine	MCF7	0.25	Gene Set (Pathway)	KEGG	0.487147	-0.31234
Ramaiahgari	RIF	HepaRG_D	4	BMC Distribution	25th Gene	37.5845	1.57501
Ramaiahgari	RIF	HepaRG_D	4	BMC Distribution	5th Percentile	34.7519	1.54098
Ramaiahgari	RIF	HepaRG_D	4	BMC Distribution	1st Mode	133.175	2.12442
Ramaiahgari	RIF	HepaRG_D	4	BMC Distribution	LCRD	9.20713	0.964124
Ramaiahgari	RIF	HepaRG_P	4	BMC Distribution	25th Gene	27.108	1.4331
Ramaiahgari	RIF	HepaRG_P	4	BMC Distribution	5th Percentile	9.50236	0.977831
Ramaiahgari	RIF	HepaRG_P	4	BMC Distribution	1st Mode	55.707	1.74591
Ramaiahgari	RIF	HepaRG_P	4	BMC Distribution	LCRD	5.99336	0.77767
Ramaiahgari	RIF	HepaRG_D	4	Gene Set (Pathway)	GO	27.9102	1.44576
Ramaiahgari	RIF	HepaRG_D	4	Gene Set (Pathway)	Reactome	28.4904	1.4547
Ramaiahgari	RIF	HepaRG_D	4	Gene Set (Pathway)	KEGG	54.4236	1.73579
Ramaiahgari	RIF	HepaRG_P	4	Gene Set (Pathway)	GO	16.1118	1.20714
Ramaiahgari	RIF	HepaRG_P	4	Gene Set (Pathway)	Reactome	14.505	1.16152
Ramaiahgari	RIF	HepaRG_P	4	Gene Set (Pathway)	KEGG	18.9395	1.27737
Ramaiahgari	Ritonavir	HepaRG_D	4	BMC Distribution	25th Gene	4.24997	0.628386
Ramaiahgari	Ritonavir	HepaRG_D	4	BMC Distribution	5th Percentile	4.93247	0.693064
Ramaiahgari	Ritonavir	HepaRG_D	4	BMC Distribution	1st Mode	11.4198	1.05766
Ramaiahgari	Ritonavir	HepaRG_D	4	BMC Distribution	LCRD	1.10438	0.0431185
Ramaiahgari	Ritonavir	HepaRG_P	4	BMC Distribution	25th Gene	1.19294	0.0766186
Ramaiahgari	Ritonavir	HepaRG_P	4	BMC Distribution	5th Percentile	1.09817	0.0406696
Ramaiahgari	Ritonavir	HepaRG_P	4	BMC Distribution	1st Mode	4.48179	0.651452
Ramaiahgari	Ritonavir	HepaRG_P	4	BMC Distribution	LCRD	0.519669	-0.284273
Ramaiahgari	Ritonavir	HepaRG_D	4	Gene Set (Pathway)	GO	1.19573	0.0776331
Ramaiahgari	Ritonavir	HepaRG_D	4	Gene Set (Pathway)	Reactome	4.28345	0.631793
Ramaiahgari	Ritonavir	HepaRG_D	4	Gene Set (Pathway)	KEGG	5.7931	0.762911
Ramaiahgari	Ritonavir	HepaRG_P	4	Gene Set (Pathway)	GO	0.89738	-0.0470236
Ramaiahgari	Ritonavir	HepaRG_P	4	Gene Set (Pathway)	Reactome	0.273042	-0.563771
Ramaiahgari	Ritonavir	HepaRG_P	4	Gene Set (Pathway)	KEGG	0.56457	-0.248282
Ramaiahgari	Rosiglitazone	HepaRG_D	4	BMC Distribution	25th Gene	6.85847	0.836227
Ramaiahgari	Rosiglitazone	HepaRG_D	4	BMC Distribution	5th Percentile	5.169	0.713407
Ramaiahgari	Rosiglitazone	HepaRG_D	4	BMC Distribution	1st Mode	181.862	2.25974
Ramaiahgari	Rosiglitazone	HepaRG_D	4	BMC Distribution	LCRD	25.5769	1.40785
Ramaiahgari	Rosiglitazone	HepaRG_P	4	BMC Distribution	25th Gene	24.5125	1.38939
Ramaiahgari	Rosiglitazone	HepaRG_P	4	BMC Distribution	5th Percentile	22.1405	1.34519
Ramaiahgari	Rosiglitazone	HepaRG_P	4	BMC Distribution	1st Mode	97.5132	1.98906
Ramaiahgari	Rosiglitazone	HepaRG_P	4	BMC Distribution	LCRD	5.73909	0.758843
Ramaiahgari	Rosiglitazone	HepaRG_D	4	Gene Set (Pathway)	GO	0.0131461	-1.8812
Ramaiahgari	Rosiglitazone	HepaRG_D	4	Gene Set (Pathway)	Reactome	0.0131461	-1.8812
Ramaiahgari	Rosiglitazone	HepaRG_D	4	Gene Set (Pathway)	KEGG	9.64443	0.984277
Ramaiahgari	Rosiglitazone	HepaRG_P	4	Gene Set (Pathway)	GO	24.4985	1.38914
Ramaiahgari	Rosiglitazone	HepaRG_P	4	Gene Set (Pathway)	Reactome	7.08946	0.850613
Ramaiahgari	Rosiglitazone	HepaRG_P	4	Gene Set (Pathway)	KEGG	41.5627	1.6187
Harrill	Rotenone	MCF7	0.25	BMC Distribution	25th Gene	1.79753	0.254676
Harrill	Rotenone	MCF7	0.25	BMC Distribution	5th Percentile	18.1102	1.25792
Harrill	Rotenone	MCF7	0.25	BMC Distribution	1st Mode	3.96797	0.598568
Harrill	Rotenone	MCF7	0.25	BMC Distribution	LCRD	0.23305	-0.632551
Harrill	Rotenone	MCF7	0.25	Gene Set (Pathway)	GO	0.126701	-0.89722
Harrill	Rotenone	MCF7	0.25	Gene Set (Pathway)	Reactome	0.116265	-0.934551
Harrill	Rotenone	MCF7	0.25	Gene Set (Pathway)	KEGG	25.9457	1.41407
Harrill	Simazine	MCF7	0.25	BMC Distribution	25th Gene	63.3821	1.80197
Harrill	Simazine	MCF7	0.25	BMC Distribution	5th Percentile	28.7616	1.45881
Harrill	Simazine	MCF7	0.25	BMC Distribution	1st Mode	75.8537	1.87998
Harrill	Simazine	MCF7	0.25	BMC Distribution	LCRD	20.072	1.30259
Harrill	Simazine	MCF7	0.25	Gene Set (Pathway)	GO
Harrill	Simazine	MCF7	0.25	Gene Set (Pathway)	Reactome
Harrill	Simazine	MCF7	0.25	Gene Set (Pathway)	KEGG
Harrill	Simvastatin	MCF7	0.25	BMC Distribution	25th Gene	1.49184	0.173722
Harrill	Simvastatin	MCF7	0.25	BMC Distribution	5th Percentile	1.35631	0.132359
Harrill	Simvastatin	MCF7	0.25	BMC Distribution	1st Mode	5.72055	0.757438
Harrill	Simvastatin	MCF7	0.25	BMC Distribution	LCRD	0.802051	-0.095798
Harrill	Simvastatin	MCF7	0.25	Gene Set (Pathway)	GO	2.46553	0.39191
Harrill	Simvastatin	MCF7	0.25	Gene Set (Pathway)	Reactome	10.7708	1.03225
Harrill	Simvastatin	MCF7	0.25	Gene Set (Pathway)	KEGG	10.7708	1.03225
Ramaiahgari	Sucrose	HepaRG_D	4	BMC Distribution	25th Gene
Ramaiahgari	Sucrose	HepaRG_D	4	BMC Distribution	5th Percentile
Ramaiahgari	Sucrose	HepaRG_D	4	BMC Distribution	1st Mode
Ramaiahgari	Sucrose	HepaRG_D	4	BMC Distribution	LCRD
Ramaiahgari	Sucrose	HepaRG_P	4	BMC Distribution	25th Gene
Ramaiahgari	Sucrose	HepaRG_P	4	BMC Distribution	5th Percentile	0.00725452	-2.13939
Ramaiahgari	Sucrose	HepaRG_P	4	BMC Distribution	1st Mode	6.23767	0.795022
Ramaiahgari	Sucrose	HepaRG_P	4	BMC Distribution	LCRD	197.317	2.29516
Ramaiahgari	Sucrose	HepaRG_D	4	Gene Set (Pathway)	GO
Ramaiahgari	Sucrose	HepaRG_D	4	Gene Set (Pathway)	Reactome
Ramaiahgari	Sucrose	HepaRG_D	4	Gene Set (Pathway)	KEGG
Ramaiahgari	Sucrose	HepaRG_P	4	Gene Set (Pathway)	GO	54.7898	1.7387
Ramaiahgari	Sucrose	HepaRG_P	4	Gene Set (Pathway)	Reactome	54.7898	1.7387
Ramaiahgari	Sucrose	HepaRG_P	4	Gene Set (Pathway)	KEGG
Ramaiahgari	Tamoxifen	HepaRG_D	4	BMC Distribution	25th Gene	6.06418	0.782772
Ramaiahgari	Tamoxifen	HepaRG_D	4	BMC Distribution	5th Percentile	4.78066	0.679488
Ramaiahgari	Tamoxifen	HepaRG_D	4	BMC Distribution	1st Mode	8.03116	0.904778
Ramaiahgari	Tamoxifen	HepaRG_D	4	BMC Distribution	LCRD	2.52059	0.401502
Ramaiahgari	Tamoxifen	HepaRG_P	4	BMC Distribution	25th Gene	1.09623	0.0399017
Ramaiahgari	Tamoxifen	HepaRG_P	4	BMC Distribution	5th Percentile	0.242642	-0.615034
Ramaiahgari	Tamoxifen	HepaRG_P	4	BMC Distribution	1st Mode	1.21279	0.0837846
Ramaiahgari	Tamoxifen	HepaRG_P	4	BMC Distribution	LCRD	0.444603	-0.352028
Ramaiahgari	Tamoxifen	HepaRG_D	4	Gene Set (Pathway)	GO	2.78331	0.444562
Ramaiahgari	Tamoxifen	HepaRG_D	4	Gene Set (Pathway)	Reactome	2.78331	0.444562
Ramaiahgari	Tamoxifen	HepaRG_D	4	Gene Set (Pathway)	KEGG	9.11986	0.959988
Ramaiahgari	Tamoxifen	HepaRG_P	4	Gene Set (Pathway)	GO	0.568474	-0.245289
Ramaiahgari	Tamoxifen	HepaRG_P	4	Gene Set (Pathway)	Reactome	1.03658	0.0156028
Ramaiahgari	Tamoxifen	HepaRG_P	4	Gene Set (Pathway)	KEGG	1.03658	0.0156028
Harrill	Tetrac	MCF7	0.25	BMC Distribution	25th Gene	16.6702	1.22194
Harrill	Tetrac	MCF7	0.25	BMC Distribution	5th Percentile	13.9917	1.14587
Harrill	Tetrac	MCF7	0.25	BMC Distribution	1st Mode	14.7943	1.17009
Harrill	Tetrac	MCF7	0.25	BMC Distribution	LCRD	7.24437	0.860001
Harrill	Tetrac	MCF7	0.25	Gene Set (Pathway)	GO	13.9917	1.14587
Harrill	Tetrac	MCF7	0.25	Gene Set (Pathway)	Reactome	46.4894	1.66735
Harrill	Tetrac	MCF7	0.25	Gene Set (Pathway)	KEGG	49.0608	1.69073
Bisphenol	TGSA	MCF7	2	BMC Distribution	25th Gene	4.84303	0.685117
Bisphenol	TGSA	MCF7	2	BMC Distribution	5th Percentile	2.06419	0.31475
Bisphenol	TGSA	MCF7	2	BMC Distribution	1st Mode	0.10857	-0.964291
Bisphenol	TGSA	MCF7	2	BMC Distribution	LCRD	0.88073	-0.0551572
Bisphenol	TGSA	MCF7	2	Gene Set (Pathway)	GO	0.000399765	-3.3982
Bisphenol	TGSA	MCF7	2	Gene Set (Pathway)	Reactome	6.01457	0.779204
Bisphenol	TGSA	MCF7	2	Gene Set (Pathway)	KEGG	5.7721	0.761334
Harrill	Thiram	MCF7	0.25	BMC Distribution	25th Gene	0.3163	-0.499901
Harrill	Thiram	MCF7	0.25	BMC Distribution	5th Percentile	2.48204	0.394809
Harrill	Thiram	MCF7	0.25	BMC Distribution	1st Mode	7.06765	0.849275
Harrill	Thiram	MCF7	0.25	BMC Distribution	LCRD	0.0709631	-1.14897
Harrill	Thiram	MCF7	0.25	Gene Set (Pathway)	GO	1.22944	0.0897073
Harrill	Thiram	MCF7	0.25	Gene Set (Pathway)	Reactome	0.0269151	-1.57
Harrill	Thiram	MCF7	0.25	Gene Set (Pathway)	KEGG	3.98987	0.600959
Harrill	Trifloxystrobin	MCF7	0.25	BMC Distribution	25th Gene	1.00422	0.00182887
Harrill	Trifloxystrobin	MCF7	0.25	BMC Distribution	5th Percentile	1.23318	0.0910265
Harrill	Trifloxystrobin	MCF7	0.25	BMC Distribution	1st Mode	4.11207	0.614061
Harrill	Trifloxystrobin	MCF7	0.25	BMC Distribution	LCRD	0.341959	-0.466026
Harrill	Trifloxystrobin	MCF7	0.25	Gene Set (Pathway)	GO	0.947501	-0.0234203
Harrill	Trifloxystrobin	MCF7	0.25	Gene Set (Pathway)	Reactome	7.91073	0.898217
Harrill	Trifloxystrobin	MCF7	0.25	Gene Set (Pathway)	KEGG	27.8365	1.44461
Harrill	Triiodothyronine	MCF7	0.25	BMC Distribution	25th Gene	0.900609	-0.0454637
Harrill	Triiodothyronine	MCF7	0.25	BMC Distribution	5th Percentile	15.8559	1.20019
Harrill	Triiodothyronine	MCF7	0.25	BMC Distribution	1st Mode	1.29185	0.111211
Harrill	Triiodothyronine	MCF7	0.25	BMC Distribution	LCRD	5.52431	0.742278
Harrill	Triiodothyronine	MCF7	0.25	Gene Set (Pathway)	GO	0.0304198	-1.51684
Harrill	Triiodothyronine	MCF7	0.25	Gene Set (Pathway)	Reactome	0.0304198	-1.51684
Harrill	Triiodothyronine	MCF7	0.25	Gene Set (Pathway)	KEGG	24.8927	1.39607
Ramaiahgari	Troglitazone	HepaRG_D	4	BMC Distribution	25th Gene	0.22899	-0.640183
Ramaiahgari	Troglitazone	HepaRG_D	4	BMC Distribution	5th Percentile	0.0504502	-1.29714
Ramaiahgari	Troglitazone	HepaRG_D	4	BMC Distribution	1st Mode	3.76898	0.576224
Ramaiahgari	Troglitazone	HepaRG_D	4	BMC Distribution	LCRD	0.970731	-0.0129011
Ramaiahgari	Troglitazone	HepaRG_P	4	BMC Distribution	25th Gene	1.27876	0.106789
Ramaiahgari	Troglitazone	HepaRG_P	4	BMC Distribution	5th Percentile	0.476328	-0.322094
Ramaiahgari	Troglitazone	HepaRG_P	4	BMC Distribution	1st Mode	13.8665	1.14197
Ramaiahgari	Troglitazone	HepaRG_P	4	BMC Distribution	LCRD	0.0312633	-1.50497
Harrill	Troglitazone	MCF7	0.25	BMC Distribution	25th Gene	30.5541	1.48507
Harrill	Troglitazone	MCF7	0.25	BMC Distribution	5th Percentile	9.31	0.96895
Harrill	Troglitazone	MCF7	0.25	BMC Distribution	1st Mode	18.0928	1.25751
Harrill	Troglitazone	MCF7	0.25	BMC Distribution	LCRD	9.26986	0.967073
Ramaiahgari	Troglitazone	HepaRG_D	4	Gene Set (Pathway)	GO	0.371603	-0.429921
Ramaiahgari	Troglitazone	HepaRG_D	4	Gene Set (Pathway)	Reactome	0.0822648	-1.08479
Ramaiahgari	Troglitazone	HepaRG_D	4	Gene Set (Pathway)	KEGG	0.0822648	-1.08479
Ramaiahgari	Troglitazone	HepaRG_P	4	Gene Set (Pathway)	GO	0.286273	-0.54322
Ramaiahgari	Troglitazone	HepaRG_P	4	Gene Set (Pathway)	Reactome	0.215892	-0.665762
Ramaiahgari	Troglitazone	HepaRG_P	4	Gene Set (Pathway)	KEGG	4.16924	0.620057
Harrill	Troglitazone	MCF7	0.25	Gene Set (Pathway)	GO
Harrill	Troglitazone	MCF7	0.25	Gene Set (Pathway)	Reactome
Harrill	Troglitazone	MCF7	0.25	Gene Set (Pathway)	KEGG
Ramaiahgari	Trovafloxacin	HepaRG_D	4	BMC Distribution	25th Gene	0.880697	-0.0551735
Ramaiahgari	Trovafloxacin	HepaRG_D	4	BMC Distribution	5th Percentile	1.07049	0.0295826
Ramaiahgari	Trovafloxacin	HepaRG_D	4	BMC Distribution	1st Mode	5.03995	0.702427
Ramaiahgari	Trovafloxacin	HepaRG_D	4	BMC Distribution	LCRD	0.3514	-0.454198
Ramaiahgari	Trovafloxacin	HepaRG_P	4	BMC Distribution	25th Gene	0.555547	-0.255279
Ramaiahgari	Trovafloxacin	HepaRG_P	4	BMC Distribution	5th Percentile	0.512753	-0.290092
Ramaiahgari	Trovafloxacin	HepaRG_P	4	BMC Distribution	1st Mode	1.53151	0.18512
Ramaiahgari	Trovafloxacin	HepaRG_P	4	BMC Distribution	LCRD	0.206739	-0.684578
Ramaiahgari	Trovafloxacin	HepaRG_D	4	Gene Set (Pathway)	GO	0.20115	-0.69648
Ramaiahgari	Trovafloxacin	HepaRG_D	4	Gene Set (Pathway)	Reactome	0.921504	-0.035503
Ramaiahgari	Trovafloxacin	HepaRG_D	4	Gene Set (Pathway)	KEGG	0.907135	-0.0423281
Ramaiahgari	Trovafloxacin	HepaRG_P	4	Gene Set (Pathway)	GO	0.495972	-0.304543
Ramaiahgari	Trovafloxacin	HepaRG_P	4	Gene Set (Pathway)	Reactome	0.615479	-0.210787
Ramaiahgari	Trovafloxacin	HepaRG_P	4	Gene Set (Pathway)	KEGG	0.512753	-0.290092
Buick	Urea	HepaRG_P	2	BMC Distribution	25th Gene
Buick	Urea	HepaRG_P	2	BMC Distribution	5th Percentile	432.701	2.63619
Buick	Urea	HepaRG_P	2	BMC Distribution	1st Mode	8211.96	3.91445
Buick	Urea	HepaRG_P	2	BMC Distribution	LCRD	4258.02	3.62921
Buick	Urea	HepaRG_P	2	Gene Set (Pathway)	GO
Buick	Urea	HepaRG_P	2	Gene Set (Pathway)	Reactome
Buick	Urea	HepaRG_P	2	Gene Set (Pathway)	KEGG
Harrill	Vinclozolin	MCF7	0.25	BMC Distribution	25th Gene	49.7481	1.69678
Harrill	Vinclozolin	MCF7	0.25	BMC Distribution	5th Percentile	10.8124	1.03392
Harrill	Vinclozolin	MCF7	0.25	BMC Distribution	1st Mode	13.9896	1.14581
Harrill	Vinclozolin	MCF7	0.25	BMC Distribution	LCRD	31.0434	1.49197
Harrill	Vinclozolin	MCF7	0.25	Gene Set (Pathway)	GO	10.616	1.02596
Harrill	Vinclozolin	MCF7	0.25	Gene Set (Pathway)	Reactome
Harrill	Vinclozolin	MCF7	0.25	Gene Set (Pathway)	KEGG	14.1138	1.14964
Ramaiahgari	VPA	HepaRG_D	4	BMC Distribution	25th Gene	192.001	2.2833
Ramaiahgari	VPA	HepaRG_D	4	BMC Distribution	5th Percentile	64.5694	1.81003
Ramaiahgari	VPA	HepaRG_D	4	BMC Distribution	1st Mode	101.577	2.00679
Ramaiahgari	VPA	HepaRG_D	4	BMC Distribution	LCRD	51.8438	1.7147
Ramaiahgari	VPA	HepaRG_P	4	BMC Distribution	25th Gene	242.555	2.38481
Ramaiahgari	VPA	HepaRG_P	4	BMC Distribution	5th Percentile	73.5148	1.86637
Ramaiahgari	VPA	HepaRG_P	4	BMC Distribution	1st Mode	268.919	2.42962
Ramaiahgari	VPA	HepaRG_P	4	BMC Distribution	LCRD	61.5665	1.78934
Ramaiahgari	VPA	HepaRG_D	4	Gene Set (Pathway)	GO
Ramaiahgari	VPA	HepaRG_D	4	Gene Set (Pathway)	Reactome	131.509	2.11896
Ramaiahgari	VPA	HepaRG_D	4	Gene Set (Pathway)	KEGG	121.098	2.08314
Ramaiahgari	VPA	HepaRG_P	4	Gene Set (Pathway)	GO	129.607	2.11263
Ramaiahgari	VPA	HepaRG_P	4	Gene Set (Pathway)	Reactome	149.55	2.17479
Ramaiahgari	VPA	HepaRG_P	4	Gene Set (Pathway)	KEGG	149.55	2.17479
Buick	Zidovudine	HepaRG_P	2	BMC Distribution	25th Gene	194.741	2.28946
Buick	Zidovudine	HepaRG_P	2	BMC Distribution	5th Percentile	30.7607	1.488
Buick	Zidovudine	HepaRG_P	2	BMC Distribution	1st Mode	154.95	2.19019
Buick	Zidovudine	HepaRG_P	2	BMC Distribution	LCRD	27.3981	1.43772
Buick	Zidovudine	HepaRG_P	2	Gene Set (Pathway)	GO	47.2157	1.67409
Buick	Zidovudine	HepaRG_P	2	Gene Set (Pathway)	Reactome	54.2936	1.73475
Buick	Zidovudine	HepaRG_P	2	Gene Set (Pathway)	KEGG	234.001	2.36922
Harrill	Ziram	MCF7	0.25	BMC Distribution	25th Gene	0.0967361	-1.01441
Harrill	Ziram	MCF7	0.25	BMC Distribution	5th Percentile	3.74304	0.573224
Harrill	Ziram	MCF7	0.25	BMC Distribution	1st Mode	8.04591	0.905575
Harrill	Ziram	MCF7	0.25	BMC Distribution	LCRD	0.018806	-1.7257
Harrill	Ziram	MCF7	0.25	Gene Set (Pathway)	GO	1.50937	0.178796
Harrill	Ziram	MCF7	0.25	Gene Set (Pathway)	Reactome	3.36547	0.527046
Harrill	Ziram	MCF7	0.25	Gene Set (Pathway)	KEGG	6.2706	0.797309
